# Supplementary material for: Monoclinic form of (Z)-1-ferrocenyl-3-(3-hy­droxy­anilino)but-2-en-1-one
Source: Acta Crystallogr Sect E Struct Rep Online. 2011 Nov 16;67(Pt 12):m1762. doi: 10.1107/S1600536811047775 (PMC3238667; doi:10.1107/S1600536811047775)
Supplement: Supplementary file 1 [file e-67-m1762-sup1.cif]

##############################################################################
#                                                                            #
# This CIF contains the data in a paper accepted for publication in          #
# Acta Crystallographica Section E. It conforms to the requirements of       #
# Notes for Authors for Acta Crystallographica Section E, and has been       #
# peer reviewed under the auspices of the IUCr Commission on Journals.       #
#                                                                            #
# Full details of the Crystallographic Information File format               #
# are given in the paper "The Crystallographic Information File (CIF):       #
# a New Standard Archive File for Crystallography" by S. R. Hall, F. H.      #
# Allen and I. D. Brown [Acta Cryst. (1991), A47, 655-685].                  #
#                                                                            #
# The current version of the core CIF dictionary is obtainable from          #
# ftp://ftp.iucr.org/pub/cif_core.dic.                                       #
#                                                                            #
# Software is freely available for graphical display of the structure(s)     #
# in this CIF. For information consult the CIF software page                 #
# http://www.iucr.org/resources/cif/software.                                #
#                                                                            #
# This file may be used for bona fide research purposes within the           #
# scientific community so long as proper attribution is given to the journal # 
# article from which it was obtained.                                        #
#                                                                            #
##############################################################################
data_I
_audit_creation_method     SHELXL-97
_chemical_name_systematic
;
(<i>Z</i>)-1-ferrocenyl-3-(3-hydroxyanilino)but-2-en-1-one
;
_chemical_name_common     ?
_chemical_formula_moiety     'C20 H19 Fe N O2'
_chemical_formula_sum     'C20 H19 Fe N O2'
_chemical_formula_iupac     '[Fe (C5 H5) (C15 H14 N O2)]'
_chemical_formula_weight     361.21
_chemical_melting_point     ?
_symmetry_cell_setting     monoclinic
_symmetry_space_group_name_H-M     'P 21/c'
_symmetry_space_group_name_Hall     '-P 2ybc'
loop_
    _symmetry_equiv_pos_as_xyz
    'x, y, z'
    '-x, y+1/2, -z+1/2'
    '-x, -y, -z'
    'x, -y-1/2, z-1/2'
_cell_length_a     8.4123(17)
_cell_length_b     13.1124(11)
_cell_length_c     16.2327(14)
_cell_angle_alpha     90.00
_cell_angle_beta     103.931(3)
_cell_angle_gamma     90.00
_cell_volume     1737.9(4)
_cell_formula_units_Z     4
_cell_measurement_reflns_used     1999
_cell_measurement_theta_min     2.49
_cell_measurement_theta_max     27.69
_cell_measurement_temperature     296
_exptl_crystal_description     Prism
_exptl_crystal_colour     Red
_exptl_crystal_size_max     0.21
_exptl_crystal_size_mid     0.17
_exptl_crystal_size_min     0.11
_exptl_crystal_density_diffrn     1.380
_exptl_crystal_density_meas     ?
_exptl_crystal_density_method     'not measured'
_exptl_crystal_F_000     752
_exptl_absorpt_coefficient_mu     0.878
_exptl_absorpt_correction_type     multi-scan
_exptl_absorpt_process_details     '(SADABS; Sheldrick, 2004)'
_exptl_absorpt_correction_T_min     0.828
_exptl_absorpt_correction_T_max     0.902
_exptl_special_details     ?
_diffrn_ambient_temperature     296
_diffrn_radiation_type     MoK\a
_diffrn_radiation_wavelength     0.71073
_diffrn_radiation_source     'fine-focus sealed tube'
_diffrn_radiation_monochromator     graphite
_diffrn_measurement_device_type     'Bruker SMART APEX CCD'
_diffrn_measurement_method     '\w and \f'
_diffrn_detector_area_resol_mean     ?
_diffrn_reflns_number     14899
_diffrn_reflns_av_R_equivalents     0.0859
_diffrn_reflns_av_sigmaI/netI     0.0918
_diffrn_reflns_theta_min     2.49
_diffrn_reflns_theta_max     27.69
_diffrn_reflns_theta_full     27.69
_diffrn_measured_fraction_theta_max     0.985
_diffrn_measured_fraction_theta_full     0.985
_diffrn_reflns_limit_h_min     -10
_diffrn_reflns_limit_h_max     10
_diffrn_reflns_limit_k_min     -17
_diffrn_reflns_limit_k_max     16
_diffrn_reflns_limit_l_min     -21
_diffrn_reflns_limit_l_max     21
_diffrn_standards_number     ?
_diffrn_standards_interval_count     ?
_diffrn_standards_interval_time     ?
_diffrn_standards_decay_%     ?
_refine_special_details
;
Refinement of <i>F</i>^2^ against ALL reflections. The weighted <i>R</i>-factor
<i>wR</i> and goodness of fit <i>S</i> are based on <i>F</i>^2^, conventional
<i>R</i>-factors <i>R</i> are based on <i>F</i>, with <i>F</i> set to zero for
negative <i>F</i>^2^. The threshold expression of <i>F</i>^2^ >
\s(<i>F</i>^2^) is used only for calculating <i>R</i>-factors(gt) <i>etc</i>.
and is not relevant to the choice of reflections for refinement.
<i>R</i>-factors based on <i>F</i>^2^ are statistically about twice as large
as those based on <i>F</i>, and <i>R</i>- factors based on ALL data will be
even larger.
;
_reflns_number_total     4008
_reflns_number_gt     1999
_reflns_threshold_expression     I>2\s(I)
_refine_ls_structure_factor_coef     Fsqd
_refine_ls_matrix_type     full
_refine_ls_R_factor_all     0.1362
_refine_ls_R_factor_gt     0.0482
_refine_ls_wR_factor_gt     0.0842
_refine_ls_wR_factor_ref     0.1063
_refine_ls_goodness_of_fit_ref     0.971
_refine_ls_restrained_S_all     1.003
_refine_ls_number_reflns     4008
_refine_ls_number_parameters     227
_refine_ls_number_restraints     40
_refine_ls_hydrogen_treatment     mixed
_refine_ls_weighting_scheme     calc
_refine_ls_weighting_details
         'calc w=1/[\s^2^(Fo^2^)+(0.0378P)^2^+0.0000P] where P=(Fo^2^+2Fc^2^)/3'
_atom_sites_solution_hydrogens     geom
_atom_sites_solution_primary     direct
_atom_sites_solution_secondary     difmap
_refine_ls_shift/su_max     0.001
_refine_ls_shift/su_mean     0.000
_refine_diff_density_max     0.320
_refine_diff_density_min     -0.353
_refine_ls_extinction_method     none
_refine_ls_extinction_coef     ?
loop_
    _atom_type_symbol
    _atom_type_description
    _atom_type_scat_dispersion_real
    _atom_type_scat_dispersion_imag
    _atom_type_scat_source
    'C' 'C' 0.0033 0.0016
                         'International Tables Vol C Tables 4.2.6.8 and 6.1.1.4'
    'H' 'H' 0.0000 0.0000
                         'International Tables Vol C Tables 4.2.6.8 and 6.1.1.4'
    'N' 'N' 0.0061 0.0033
                         'International Tables Vol C Tables 4.2.6.8 and 6.1.1.4'
    'O' 'O' 0.0106 0.0060
                         'International Tables Vol C Tables 4.2.6.8 and 6.1.1.4'
    'Fe' 'Fe' 0.3463 0.8444
                         'International Tables Vol C Tables 4.2.6.8 and 6.1.1.4'
_computing_data_collection     'SMART (Bruker, 2002)'
_computing_cell_refinement     'SAINT-Plus (Bruker, 2003)'
_computing_data_reduction     'SAINT-Plus (Bruker, 2003)'
_computing_structure_solution     'SIR2004 (Burla <i>et al.</i>, 2005)'
_computing_structure_refinement     'SHELXTL (Sheldrick, 2008)'
_computing_molecular_graphics
                                'PLATON (Spek, 2009) and WinGX (Farrugia, 1999)'
_computing_publication_material     'publCIF (Westrip, 2010)'
loop_
    _atom_site_type_symbol
    _atom_site_label
    _atom_site_fract_x
    _atom_site_fract_y
    _atom_site_fract_z
    _atom_site_U_iso_or_equiv
    _atom_site_adp_type
    _atom_site_calc_flag
    _atom_site_refinement_flags
    _atom_site_occupancy
    _atom_site_symmetry_multiplicity
    _atom_site_disorder_assembly
    _atom_site_disorder_group
    C C1 0.7390(4) 0.6856(2) 0.49623(19) 0.0445(8) Uani d . 1 1 . .
    H H1 0.6384 0.6524 0.4823 0.053 Uiso calc R 1 1 . .
    C C2 0.7741(4) 0.7611(2) 0.44342(19) 0.0446(8) Uani d . 1 1 . .
    C C3 0.9248(4) 0.8081(2) 0.4627(2) 0.0548(9) Uani d . 1 1 . .
    H H3 0.9501 0.8573 0.4266 0.066 Uiso calc R 1 1 . .
    C C4 1.0374(4) 0.7818(3) 0.5358(2) 0.0649(10) Uani d . 1 1 . .
    H H4 1.1389 0.8140 0.5491 0.078 Uiso calc R 1 1 . .
    C C5 1.0030(4) 0.7084(2) 0.5901(2) 0.0566(9) Uani d . 1 1 . .
    H H5 1.0799 0.6920 0.6398 0.068 Uiso calc R 1 1 . .
    C C6 0.8537(4) 0.6598(2) 0.56964(19) 0.0421(8) Uani d . 1 1 . .
    C C7 0.7495(5) 0.4441(2) 0.5305(2) 0.0815(13) Uani d . 1 1 . .
    H H7A 0.8528 0.4546 0.5164 0.122 Uiso calc R 1 1 . .
    H H7B 0.6635 0.4732 0.4869 0.122 Uiso calc R 1 1 . .
    H H7C 0.7304 0.3723 0.5347 0.122 Uiso calc R 1 1 . .
    C C8 0.7521(4) 0.4949(2) 0.61447(19) 0.0490(8) Uani d . 1 1 . .
    C C9 0.7000(4) 0.4432(2) 0.67679(18) 0.0479(8) Uani d . 1 1 . .
    H H9 0.6647 0.3763 0.6655 0.057 Uiso calc R 1 1 . .
    C C10 0.6959(4) 0.4844(2) 0.75694(18) 0.0428(8) Uani d . 1 1 . .
    C C11 0.6275(4) 0.4230(2) 0.81607(17) 0.0414(7) Uani d . 1 1 . .
    C C12 0.5473(4) 0.3266(2) 0.79989(19) 0.0487(8) Uani d . 1 1 . .
    H H12 0.5349 0.2886 0.7504 0.058 Uiso calc R 1 1 . .
    C C13 0.4899(4) 0.2989(3) 0.8715(2) 0.0555(9) Uani d . 1 1 . .
    H H13 0.4289 0.2367 0.8774 0.067 Uiso calc R 1 1 . .
    C C14 0.5328(4) 0.3771(3) 0.9327(2) 0.0531(9) Uani d . 1 1 . .
    H H14 0.5066 0.3785 0.9883 0.064 Uiso calc R 1 1 . .
    C C15 0.6166(4) 0.4536(2) 0.89952(18) 0.0471(8) Uani d . 1 1 . .
    H H15 0.6604 0.5168 0.9284 0.056 Uiso calc R 1 1 . .
    C C16 0.1421(5) 0.4183(4) 0.7808(4) 0.1025(15) Uani d U 1 1 . .
    H H16 0.0836 0.3583 0.7817 0.123 Uiso calc R 1 1 . .
    C C17 0.1800(6) 0.4919(5) 0.8443(3) 0.1110(17) Uani d U 1 1 . .
    H H17 0.1510 0.4888 0.8960 0.133 Uiso calc R 1 1 . .
    C C18 0.2659(6) 0.5690(4) 0.8194(3) 0.1009(14) Uani d U 1 1 . .
    H H18 0.3045 0.6271 0.8506 0.121 Uiso calc R 1 1 . .
    C C19 0.2856(5) 0.5455(3) 0.7395(3) 0.0854(12) Uani d U 1 1 . .
    H H19 0.3403 0.5852 0.7076 0.102 Uiso calc R 1 1 . .
    C C20 0.2104(5) 0.4533(4) 0.7149(3) 0.0878(13) Uani d U 1 1 . .
    H H20 0.2057 0.4200 0.6638 0.105 Uiso calc R 1 1 . .
    Fe Fe1 0.39001(6) 0.43521(4) 0.82226(3) 0.05174(18) Uani d . 1 1 . .
    H H2 0.687(5) 0.832(3) 0.344(3) 0.116(17) Uiso d . 1 1 . .
    H H1N 0.822(4) 0.611(2) 0.6781(19) 0.052(10) Uiso d . 1 1 . .
    N N1 0.8147(3) 0.5887(2) 0.62841(18) 0.0497(8) Uani d . 1 1 . .
    O O1 0.7493(3) 0.57348(16) 0.77857(12) 0.0550(6) Uani d . 1 1 . .
    O O2 0.6531(3) 0.7862(2) 0.37474(16) 0.0698(8) Uani d . 1 1 . .
loop_
    _atom_site_aniso_label
    _atom_site_aniso_U_11
    _atom_site_aniso_U_22
    _atom_site_aniso_U_33
    _atom_site_aniso_U_12
    _atom_site_aniso_U_13
    _atom_site_aniso_U_23
    C1 0.045(2) 0.0471(19) 0.0433(19) -0.0100(16) 0.0137(16) -0.0027(16)
    C2 0.058(2) 0.0401(19) 0.0356(18) -0.0031(17) 0.0112(17) -0.0010(15)
    C3 0.062(2) 0.050(2) 0.056(2) -0.0069(19) 0.021(2) 0.0103(18)
    C4 0.044(2) 0.061(2) 0.088(3) -0.0108(19) 0.013(2) 0.013(2)
    C5 0.047(2) 0.062(2) 0.056(2) 0.0013(19) 0.0020(18) 0.0052(19)
    C6 0.049(2) 0.0406(18) 0.0406(19) 0.0021(16) 0.0175(16) -0.0013(16)
    C7 0.145(4) 0.055(2) 0.061(2) -0.005(2) 0.059(3) -0.011(2)
    C8 0.062(2) 0.043(2) 0.046(2) 0.0069(18) 0.0200(17) -0.0016(16)
    C9 0.065(2) 0.0394(18) 0.0423(19) -0.0038(17) 0.0201(16) -0.0023(16)
    C10 0.044(2) 0.0466(19) 0.0385(18) 0.0041(16) 0.0108(15) 0.0023(16)
    C11 0.0468(19) 0.0440(19) 0.0342(17) 0.0031(16) 0.0112(14) 0.0013(15)
    C12 0.053(2) 0.048(2) 0.046(2) 0.0014(17) 0.0141(17) 0.0007(16)
    C13 0.055(2) 0.053(2) 0.062(2) -0.0012(18) 0.0206(19) 0.0153(19)
    C14 0.057(2) 0.064(2) 0.0436(19) 0.0107(18) 0.0209(18) 0.0125(19)
    C15 0.050(2) 0.052(2) 0.0399(18) 0.0072(17) 0.0113(16) 0.0026(16)
    C16 0.046(3) 0.109(4) 0.142(4) -0.001(2) 0.001(3) 0.042(3)
    C17 0.072(3) 0.166(5) 0.101(3) 0.053(3) 0.032(3) 0.025(3)
    C18 0.087(3) 0.097(3) 0.104(3) 0.042(3) -0.007(3) -0.012(3)
    C19 0.072(3) 0.085(3) 0.093(3) 0.026(2) 0.007(2) 0.034(3)
    C20 0.073(3) 0.100(3) 0.076(3) 0.027(3) -0.009(2) -0.001(3)
    Fe1 0.0456(3) 0.0622(3) 0.0485(3) 0.0088(3) 0.0135(2) 0.0096(3)
    N1 0.066(2) 0.0486(19) 0.0371(16) -0.0015(14) 0.0180(15) 0.0002(15)
    O1 0.0757(17) 0.0481(14) 0.0440(13) -0.0111(13) 0.0200(12) -0.0074(11)
    O2 0.0808(19) 0.0705(18) 0.0472(15) -0.0197(15) -0.0061(14) 0.0150(14)
_geom_special_details
;
All e.s.d.'s (except the e.s.d. in the dihedral angle between two l.s. planes)
are estimated using the full covariance matrix. The cell e.s.d.'s are taken
into account individually in the estimation of e.s.d.'s in distances, angles
and torsion angles; correlations between e.s.d.'s in cell parameters are only
used when they are defined by crystal symmetry. An approximate (isotropic)
treatment of cell e.s.d.'s is used for estimating e.s.d.'s involving l.s.
planes.
;
loop_
    _geom_bond_atom_site_label_1
    _geom_bond_atom_site_label_2
    _geom_bond_site_symmetry_2
    _geom_bond_distance
    _geom_bond_publ_flag
    C1 C6 . 1.383(4) ?
    C1 C2 . 1.387(4) ?
    C1 H1 . 0.9300 ?
    C2 O2 . 1.356(4) ?
    C2 C3 . 1.376(4) ?
    C3 C4 . 1.372(4) ?
    C3 H3 . 0.9300 ?
    C4 C5 . 1.382(4) ?
    C4 H4 . 0.9300 ?
    C5 C6 . 1.376(4) ?
    C5 H5 . 0.9300 ?
    C10 O1 . 1.270(3) ?
    C6 N1 . 1.428(4) ?
    C7 C8 . 1.513(4) ?
    C7 H7A . 0.9600 ?
    C7 H7B . 0.9600 ?
    C7 H7C . 0.9600 ?
    C8 N1 . 1.336(4) ?
    C8 C9 . 1.374(4) ?
    C9 C10 . 1.417(4) ?
    C9 H9 . 0.9300 ?
    C10 C11 . 1.473(4) ?
    C11 C12 . 1.426(4) ?
    C11 C15 . 1.437(4) ?
    C11 Fe1 . 2.031(3) ?
    C12 C13 . 1.410(4) ?
    C12 Fe1 . 2.035(3) ?
    C12 H12 . 0.9300 ?
    C13 C14 . 1.413(4) ?
    C13 Fe1 . 2.054(3) ?
    C13 H13 . 0.9800 ?
    C14 C15 . 1.405(4) ?
    C14 Fe1 . 2.049(3) ?
    C14 H14 . 0.9800 ?
    C15 Fe1 . 2.028(3) ?
    C15 H15 . 0.9800 ?
    C16 C17 . 1.392(6) ?
    C16 C20 . 1.406(6) ?
    C16 Fe1 . 2.043(4) ?
    C16 H16 . 0.9300 ?
    C17 C18 . 1.359(6) ?
    C17 Fe1 . 2.026(4) ?
    C17 H17 . 0.9300 ?
    C18 C19 . 1.381(6) ?
    C18 Fe1 . 2.036(4) ?
    C18 H18 . 0.9300 ?
    C19 C20 . 1.378(5) ?
    C19 Fe1 . 2.025(4) ?
    C19 H19 . 0.9300 ?
    C20 Fe1 . 2.026(4) ?
    C20 H20 . 0.9300 ?
    N1 H1N . 0.85(3) ?
    O2 H2 . 0.88(4) ?
loop_
    _geom_angle_atom_site_label_1
    _geom_angle_atom_site_label_2
    _geom_angle_atom_site_label_3
    _geom_angle_site_symmetry_1
    _geom_angle_site_symmetry_3
    _geom_angle
    _geom_angle_publ_flag
    C6 C1 C2 . . 119.9(3) ?
    C6 C1 H1 . . 120.0 ?
    C2 C1 H1 . . 120.0 ?
    O2 C2 C3 . . 123.1(3) ?
    O2 C2 C1 . . 116.9(3) ?
    C3 C2 C1 . . 120.0(3) ?
    C4 C3 C2 . . 119.4(3) ?
    C4 C3 H3 . . 120.3 ?
    C2 C3 H3 . . 120.3 ?
    C3 C4 C5 . . 121.3(3) ?
    C3 C4 H4 . . 119.4 ?
    C5 C4 H4 . . 119.4 ?
    C6 C5 C4 . . 119.2(3) ?
    C6 C5 H5 . . 120.4 ?
    C4 C5 H5 . . 120.4 ?
    C5 C6 C1 . . 120.1(3) ?
    C5 C6 N1 . . 119.0(3) ?
    C1 C6 N1 . . 120.7(3) ?
    C8 C7 H7A . . 109.5 ?
    C8 C7 H7B . . 109.5 ?
    H7A C7 H7B . . 109.5 ?
    C8 C7 H7C . . 109.5 ?
    H7A C7 H7C . . 109.5 ?
    H7B C7 H7C . . 109.5 ?
    N1 C8 C9 . . 120.8(3) ?
    N1 C8 C7 . . 118.5(3) ?
    C9 C8 C7 . . 120.6(3) ?
    C8 C9 C10 . . 124.8(3) ?
    C8 C9 H9 . . 117.6 ?
    C10 C9 H9 . . 117.6 ?
    O1 C10 C9 . . 121.3(3) ?
    O1 C10 C11 . . 119.4(3) ?
    C9 C10 C11 . . 119.3(3) ?
    C12 C11 C15 . . 106.6(3) ?
    C12 C11 C10 . . 127.3(3) ?
    C15 C11 C10 . . 125.8(3) ?
    C12 C11 Fe1 . . 69.63(17) ?
    C15 C11 Fe1 . . 69.17(17) ?
    C10 C11 Fe1 . . 122.2(2) ?
    C13 C12 C11 . . 108.5(3) ?
    C13 C12 Fe1 . . 70.56(18) ?
    C11 C12 Fe1 . . 69.31(17) ?
    C13 C12 H12 . . 125.7 ?
    C11 C12 H12 . . 125.7 ?
    Fe1 C12 H12 . . 126.0 ?
    C12 C13 C14 . . 108.1(3) ?
    C12 C13 Fe1 . . 69.09(17) ?
    C14 C13 Fe1 . . 69.67(18) ?
    C12 C13 H13 . . 125.9 ?
    C14 C13 H13 . . 125.9 ?
    Fe1 C13 H13 . . 125.9 ?
    C15 C14 C13 . . 108.4(3) ?
    C15 C14 Fe1 . . 69.04(17) ?
    C13 C14 Fe1 . . 70.05(18) ?
    C15 C14 H14 . . 125.8 ?
    C13 C14 H14 . . 125.8 ?
    Fe1 C14 H14 . . 125.8 ?
    C14 C15 C11 . . 108.3(3) ?
    C14 C15 Fe1 . . 70.65(19) ?
    C11 C15 Fe1 . . 69.37(17) ?
    C14 C15 H15 . . 125.9 ?
    C11 C15 H15 . . 125.9 ?
    Fe1 C15 H15 . . 125.9 ?
    C17 C16 C20 . . 105.9(5) ?
    C17 C16 Fe1 . . 69.3(3) ?
    C20 C16 Fe1 . . 69.1(2) ?
    C17 C16 H16 . . 127.0 ?
    C20 C16 H16 . . 127.0 ?
    Fe1 C16 H16 . . 126.0 ?
    C18 C17 C16 . . 109.8(5) ?
    C18 C17 Fe1 . . 70.8(3) ?
    C16 C17 Fe1 . . 70.6(3) ?
    C18 C17 H17 . . 125.1 ?
    C16 C17 H17 . . 125.1 ?
    Fe1 C17 H17 . . 125.0 ?
    C17 C18 C19 . . 107.9(5) ?
    C17 C18 Fe1 . . 70.1(3) ?
    C19 C18 Fe1 . . 69.7(2) ?
    C17 C18 H18 . . 126.1 ?
    C19 C18 H18 . . 126.1 ?
    Fe1 C18 H18 . . 125.7 ?
    C20 C19 C18 . . 108.4(5) ?
    C20 C19 Fe1 . . 70.2(2) ?
    C18 C19 Fe1 . . 70.5(3) ?
    C20 C19 H19 . . 125.8 ?
    C18 C19 H19 . . 125.8 ?
    Fe1 C19 H19 . . 125.1 ?
    C19 C20 C16 . . 108.0(4) ?
    C19 C20 Fe1 . . 70.1(2) ?
    C16 C20 Fe1 . . 70.4(2) ?
    C19 C20 H20 . . 126.0 ?
    C16 C20 H20 . . 126.0 ?
    Fe1 C20 H20 . . 125.1 ?
    C19 Fe1 C17 . . 66.3(2) ?
    C19 Fe1 C20 . . 39.78(15) ?
    C17 Fe1 C20 . . 66.9(2) ?
    C19 Fe1 C15 . . 121.24(17) ?
    C17 Fe1 C15 . . 125.2(2) ?
    C20 Fe1 C15 . . 155.92(17) ?
    C19 Fe1 C11 . . 107.37(15) ?
    C17 Fe1 C11 . . 161.4(2) ?
    C20 Fe1 C11 . . 120.36(16) ?
    C15 Fe1 C11 . . 41.47(11) ?
    C19 Fe1 C12 . . 125.32(16) ?
    C17 Fe1 C12 . . 157.0(2) ?
    C20 Fe1 C12 . . 108.09(15) ?
    C15 Fe1 C12 . . 68.82(12) ?
    C11 Fe1 C12 . . 41.07(11) ?
    C19 Fe1 C18 . . 39.77(17) ?
    C17 Fe1 C18 . . 39.09(18) ?
    C20 Fe1 C18 . . 66.89(18) ?
    C15 Fe1 C18 . . 108.21(17) ?
    C11 Fe1 C18 . . 124.91(19) ?
    C12 Fe1 C18 . . 161.90(19) ?
    C19 Fe1 C16 . . 67.26(18) ?
    C17 Fe1 C16 . . 40.01(18) ?
    C20 Fe1 C16 . . 40.44(17) ?
    C15 Fe1 C16 . . 161.68(19) ?
    C11 Fe1 C16 . . 155.96(19) ?
    C12 Fe1 C16 . . 121.41(19) ?
    C18 Fe1 C16 . . 67.0(2) ?
    C19 Fe1 C14 . . 156.23(18) ?
    C17 Fe1 C14 . . 109.52(17) ?
    C20 Fe1 C14 . . 162.59(18) ?
    C15 Fe1 C14 . . 40.30(11) ?
    C11 Fe1 C14 . . 68.73(12) ?
    C12 Fe1 C14 . . 68.08(12) ?
    C18 Fe1 C14 . . 121.98(17) ?
    C16 Fe1 C14 . . 125.79(17) ?
    C19 Fe1 C13 . . 162.09(17) ?
    C17 Fe1 C13 . . 122.88(19) ?
    C20 Fe1 C13 . . 125.95(17) ?
    C15 Fe1 C13 . . 68.10(13) ?
    C11 Fe1 C13 . . 68.61(12) ?
    C12 Fe1 C13 . . 40.35(11) ?
    C18 Fe1 C13 . . 156.67(19) ?
    C16 Fe1 C13 . . 108.86(16) ?
    C14 Fe1 C13 . . 40.28(12) ?
    C8 N1 C6 . . 129.3(3) ?
    C8 N1 H1N . . 115(2) ?
    C6 N1 H1N . . 116(2) ?
    C2 O2 H2 . . 111(3) ?
loop_
    _geom_torsion_atom_site_label_1
    _geom_torsion_atom_site_label_2
    _geom_torsion_atom_site_label_3
    _geom_torsion_atom_site_label_4
    _geom_torsion_site_symmetry_1
    _geom_torsion_site_symmetry_2
    _geom_torsion_site_symmetry_3
    _geom_torsion_site_symmetry_4
    _geom_torsion
    _geom_torsion_publ_flag
    C6 C1 C2 O2 . . . . -176.8(3) ?
    C6 C1 C2 C3 . . . . 2.0(4) ?
    O2 C2 C3 C4 . . . . 176.7(3) ?
    C1 C2 C3 C4 . . . . -2.0(5) ?
    C2 C3 C4 C5 . . . . 0.6(5) ?
    C3 C4 C5 C6 . . . . 0.9(5) ?
    C4 C5 C6 C1 . . . . -1.0(5) ?
    C4 C5 C6 N1 . . . . -176.1(3) ?
    C2 C1 C6 C5 . . . . -0.5(4) ?
    C2 C1 C6 N1 . . . . 174.6(3) ?
    N1 C8 C9 C10 . . . . 4.6(5) ?
    C7 C8 C9 C10 . . . . -179.2(3) ?
    C8 C9 C10 O1 . . . . -3.4(5) ?
    C8 C9 C10 C11 . . . . 176.2(3) ?
    O1 C10 C11 C12 . . . . 173.1(3) ?
    C9 C10 C11 C12 . . . . -6.5(5) ?
    O1 C10 C11 C15 . . . . -1.1(5) ?
    C9 C10 C11 C15 . . . . 179.3(3) ?
    O1 C10 C11 Fe1 . . . . 85.2(3) ?
    C9 C10 C11 Fe1 . . . . -94.4(3) ?
    C15 C11 C12 C13 . . . . -0.3(3) ?
    C10 C11 C12 C13 . . . . -175.5(3) ?
    Fe1 C11 C12 C13 . . . . -59.9(2) ?
    C15 C11 C12 Fe1 . . . . 59.5(2) ?
    C10 C11 C12 Fe1 . . . . -115.6(3) ?
    C11 C12 C13 C14 . . . . 0.2(4) ?
    Fe1 C12 C13 C14 . . . . -58.9(2) ?
    C11 C12 C13 Fe1 . . . . 59.1(2) ?
    C12 C13 C14 C15 . . . . 0.0(4) ?
    Fe1 C13 C14 C15 . . . . -58.5(2) ?
    C12 C13 C14 Fe1 . . . . 58.5(2) ?
    C13 C14 C15 C11 . . . . -0.2(4) ?
    Fe1 C14 C15 C11 . . . . -59.4(2) ?
    C13 C14 C15 Fe1 . . . . 59.2(2) ?
    C12 C11 C15 C14 . . . . 0.4(3) ?
    C10 C11 C15 C14 . . . . 175.6(3) ?
    Fe1 C11 C15 C14 . . . . 60.2(2) ?
    C12 C11 C15 Fe1 . . . . -59.8(2) ?
    C10 C11 C15 Fe1 . . . . 115.4(3) ?
    C20 C16 C17 C18 . . . . 0.5(5) ?
    Fe1 C16 C17 C18 . . . . 60.3(3) ?
    C20 C16 C17 Fe1 . . . . -59.8(3) ?
    C16 C17 C18 C19 . . . . -0.5(5) ?
    Fe1 C17 C18 C19 . . . . 59.7(3) ?
    C16 C17 C18 Fe1 . . . . -60.2(3) ?
    C17 C18 C19 C20 . . . . 0.2(5) ?
    Fe1 C18 C19 C20 . . . . 60.2(3) ?
    C17 C18 C19 Fe1 . . . . -59.9(3) ?
    C18 C19 C20 C16 . . . . 0.1(5) ?
    Fe1 C19 C20 C16 . . . . 60.5(3) ?
    C18 C19 C20 Fe1 . . . . -60.4(3) ?
    C17 C16 C20 C19 . . . . -0.3(5) ?
    Fe1 C16 C20 C19 . . . . -60.2(3) ?
    C17 C16 C20 Fe1 . . . . 59.9(3) ?
    C20 C19 Fe1 C17 . . . . -81.8(3) ?
    C18 C19 Fe1 C17 . . . . 37.1(3) ?
    C18 C19 Fe1 C20 . . . . 119.0(4) ?
    C20 C19 Fe1 C15 . . . . 160.1(2) ?
    C18 C19 Fe1 C15 . . . . -80.9(3) ?
    C20 C19 Fe1 C11 . . . . 116.9(3) ?
    C18 C19 Fe1 C11 . . . . -124.2(3) ?
    C20 C19 Fe1 C12 . . . . 75.2(3) ?
    C18 C19 Fe1 C12 . . . . -165.9(3) ?
    C20 C19 Fe1 C18 . . . . -119.0(4) ?
    C20 C19 Fe1 C16 . . . . -38.1(3) ?
    C18 C19 Fe1 C16 . . . . 80.8(3) ?
    C20 C19 Fe1 C14 . . . . -166.6(3) ?
    C18 C19 Fe1 C14 . . . . -47.6(5) ?
    C20 C19 Fe1 C13 . . . . 42.8(6) ?
    C18 C19 Fe1 C13 . . . . 161.8(5) ?
    C18 C17 Fe1 C19 . . . . -37.7(3) ?
    C16 C17 Fe1 C19 . . . . 82.3(3) ?
    C18 C17 Fe1 C20 . . . . -81.3(3) ?
    C16 C17 Fe1 C20 . . . . 38.8(3) ?
    C18 C17 Fe1 C15 . . . . 74.8(4) ?
    C16 C17 Fe1 C15 . . . . -165.1(3) ?
    C18 C17 Fe1 C11 . . . . 35.8(7) ?
    C16 C17 Fe1 C11 . . . . 155.9(4) ?
    C18 C17 Fe1 C12 . . . . -163.2(3) ?
    C16 C17 Fe1 C12 . . . . -43.1(6) ?
    C16 C17 Fe1 C18 . . . . 120.1(5) ?
    C18 C17 Fe1 C16 . . . . -120.1(5) ?
    C18 C17 Fe1 C14 . . . . 117.0(3) ?
    C16 C17 Fe1 C14 . . . . -122.9(3) ?
    C18 C17 Fe1 C13 . . . . 159.8(3) ?
    C16 C17 Fe1 C13 . . . . -80.1(3) ?
    C16 C20 Fe1 C19 . . . . -118.6(4) ?
    C19 C20 Fe1 C17 . . . . 80.1(3) ?
    C16 C20 Fe1 C17 . . . . -38.4(3) ?
    C19 C20 Fe1 C15 . . . . -45.5(5) ?
    C16 C20 Fe1 C15 . . . . -164.0(3) ?
    C19 C20 Fe1 C11 . . . . -80.6(3) ?
    C16 C20 Fe1 C11 . . . . 160.8(3) ?
    C19 C20 Fe1 C12 . . . . -123.9(3) ?
    C16 C20 Fe1 C12 . . . . 117.5(3) ?
    C19 C20 Fe1 C18 . . . . 37.5(3) ?
    C16 C20 Fe1 C18 . . . . -81.1(3) ?
    C19 C20 Fe1 C16 . . . . 118.6(4) ?
    C19 C20 Fe1 C14 . . . . 161.8(4) ?
    C16 C20 Fe1 C14 . . . . 43.2(6) ?
    C19 C20 Fe1 C13 . . . . -165.0(2) ?
    C16 C20 Fe1 C13 . . . . 76.4(3) ?
    C14 C15 Fe1 C19 . . . . 160.0(2) ?
    C11 C15 Fe1 C19 . . . . -80.8(2) ?
    C14 C15 Fe1 C17 . . . . 78.5(3) ?
    C11 C15 Fe1 C17 . . . . -162.4(3) ?
    C14 C15 Fe1 C20 . . . . -167.8(4) ?
    C11 C15 Fe1 C20 . . . . -48.6(4) ?
    C14 C15 Fe1 C11 . . . . -119.2(3) ?
    C14 C15 Fe1 C12 . . . . -80.67(19) ?
    C11 C15 Fe1 C12 . . . . 38.50(17) ?
    C14 C15 Fe1 C18 . . . . 118.3(2) ?
    C11 C15 Fe1 C18 . . . . -122.5(2) ?
    C14 C15 Fe1 C16 . . . . 46.8(6) ?
    C11 C15 Fe1 C16 . . . . 166.0(5) ?
    C11 C15 Fe1 C14 . . . . 119.2(3) ?
    C14 C15 Fe1 C13 . . . . -37.14(17) ?
    C11 C15 Fe1 C13 . . . . 82.02(18) ?
    C12 C11 Fe1 C19 . . . . -124.3(2) ?
    C15 C11 Fe1 C19 . . . . 117.8(2) ?
    C10 C11 Fe1 C19 . . . . -2.2(3) ?
    C12 C11 Fe1 C17 . . . . 168.8(5) ?
    C15 C11 Fe1 C17 . . . . 50.9(6) ?
    C10 C11 Fe1 C17 . . . . -69.2(6) ?
    C12 C11 Fe1 C20 . . . . -82.9(2) ?
    C15 C11 Fe1 C20 . . . . 159.2(2) ?
    C10 C11 Fe1 C20 . . . . 39.2(3) ?
    C12 C11 Fe1 C15 . . . . 117.9(2) ?
    C10 C11 Fe1 C15 . . . . -120.0(3) ?
    C15 C11 Fe1 C12 . . . . -117.9(2) ?
    C10 C11 Fe1 C12 . . . . 122.0(3) ?
    C12 C11 Fe1 C18 . . . . -164.5(2) ?
    C15 C11 Fe1 C18 . . . . 77.6(2) ?
    C10 C11 Fe1 C18 . . . . -42.4(3) ?
    C12 C11 Fe1 C16 . . . . -51.3(4) ?
    C15 C11 Fe1 C16 . . . . -169.2(4) ?
    C10 C11 Fe1 C16 . . . . 70.7(5) ?
    C12 C11 Fe1 C14 . . . . 80.61(19) ?
    C15 C11 Fe1 C14 . . . . -37.31(18) ?
    C10 C11 Fe1 C14 . . . . -157.3(3) ?
    C12 C11 Fe1 C13 . . . . 37.22(18) ?
    C15 C11 Fe1 C13 . . . . -80.69(19) ?
    C10 C11 Fe1 C13 . . . . 159.3(3) ?
    C13 C12 Fe1 C19 . . . . -165.3(2) ?
    C11 C12 Fe1 C19 . . . . 75.2(3) ?
    C13 C12 Fe1 C17 . . . . -51.3(5) ?
    C11 C12 Fe1 C17 . . . . -170.9(4) ?
    C13 C12 Fe1 C20 . . . . -124.7(2) ?
    C11 C12 Fe1 C20 . . . . 115.8(2) ?
    C13 C12 Fe1 C15 . . . . 80.7(2) ?
    C11 C12 Fe1 C15 . . . . -38.87(17) ?
    C13 C12 Fe1 C11 . . . . 119.6(3) ?
    C13 C12 Fe1 C18 . . . . 164.5(5) ?
    C11 C12 Fe1 C18 . . . . 45.0(6) ?
    C13 C12 Fe1 C16 . . . . -82.3(3) ?
    C11 C12 Fe1 C16 . . . . 158.1(2) ?
    C13 C12 Fe1 C14 . . . . 37.21(19) ?
    C11 C12 Fe1 C14 . . . . -82.34(18) ?
    C11 C12 Fe1 C13 . . . . -119.6(3) ?
    C17 C18 Fe1 C19 . . . . 118.8(5) ?
    C19 C18 Fe1 C17 . . . . -118.8(5) ?
    C17 C18 Fe1 C20 . . . . 81.3(3) ?
    C19 C18 Fe1 C20 . . . . -37.5(3) ?
    C17 C18 Fe1 C15 . . . . -123.9(3) ?
    C19 C18 Fe1 C15 . . . . 117.3(3) ?
    C17 C18 Fe1 C11 . . . . -166.8(3) ?
    C19 C18 Fe1 C11 . . . . 74.4(3) ?
    C17 C18 Fe1 C12 . . . . 158.7(5) ?
    C19 C18 Fe1 C12 . . . . 39.9(7) ?
    C17 C18 Fe1 C16 . . . . 37.2(3) ?
    C19 C18 Fe1 C16 . . . . -81.6(3) ?
    C17 C18 Fe1 C14 . . . . -81.7(4) ?
    C19 C18 Fe1 C14 . . . . 159.5(3) ?
    C17 C18 Fe1 C13 . . . . -47.1(6) ?
    C19 C18 Fe1 C13 . . . . -166.0(4) ?
    C17 C16 Fe1 C19 . . . . -79.7(3) ?
    C20 C16 Fe1 C19 . . . . 37.5(3) ?
    C20 C16 Fe1 C17 . . . . 117.2(4) ?
    C17 C16 Fe1 C20 . . . . -117.2(4) ?
    C17 C16 Fe1 C15 . . . . 41.9(7) ?
    C20 C16 Fe1 C15 . . . . 159.1(4) ?
    C17 C16 Fe1 C11 . . . . -161.4(4) ?
    C20 C16 Fe1 C11 . . . . -44.1(5) ?
    C17 C16 Fe1 C12 . . . . 161.7(3) ?
    C20 C16 Fe1 C12 . . . . -81.0(3) ?
    C17 C16 Fe1 C18 . . . . -36.4(3) ?
    C20 C16 Fe1 C18 . . . . 80.9(3) ?
    C17 C16 Fe1 C14 . . . . 77.4(4) ?
    C20 C16 Fe1 C14 . . . . -165.4(3) ?
    C17 C16 Fe1 C13 . . . . 119.0(3) ?
    C20 C16 Fe1 C13 . . . . -123.7(3) ?
    C15 C14 Fe1 C19 . . . . -46.5(4) ?
    C13 C14 Fe1 C19 . . . . -166.5(4) ?
    C15 C14 Fe1 C17 . . . . -121.9(3) ?
    C13 C14 Fe1 C17 . . . . 118.2(3) ?
    C15 C14 Fe1 C20 . . . . 163.2(5) ?
    C13 C14 Fe1 C20 . . . . 43.3(6) ?
    C13 C14 Fe1 C15 . . . . -119.9(3) ?
    C15 C14 Fe1 C11 . . . . 38.35(17) ?
    C13 C14 Fe1 C11 . . . . -81.59(19) ?
    C15 C14 Fe1 C12 . . . . 82.67(19) ?
    C13 C14 Fe1 C12 . . . . -37.27(18) ?
    C15 C14 Fe1 C18 . . . . -80.4(3) ?
    C13 C14 Fe1 C18 . . . . 159.7(2) ?
    C15 C14 Fe1 C16 . . . . -163.6(2) ?
    C13 C14 Fe1 C16 . . . . 76.5(3) ?
    C15 C14 Fe1 C13 . . . . 119.9(3) ?
    C12 C13 Fe1 C19 . . . . 42.4(6) ?
    C14 C13 Fe1 C19 . . . . 162.2(5) ?
    C12 C13 Fe1 C17 . . . . 158.7(3) ?
    C14 C13 Fe1 C17 . . . . -81.5(3) ?
    C12 C13 Fe1 C20 . . . . 74.9(3) ?
    C14 C13 Fe1 C20 . . . . -165.3(2) ?
    C12 C13 Fe1 C15 . . . . -82.6(2) ?
    C14 C13 Fe1 C15 . . . . 37.16(17) ?
    C12 C13 Fe1 C11 . . . . -37.86(18) ?
    C14 C13 Fe1 C11 . . . . 81.94(19) ?
    C14 C13 Fe1 C12 . . . . 119.8(3) ?
    C12 C13 Fe1 C18 . . . . -167.9(4) ?
    C14 C13 Fe1 C18 . . . . -48.1(5) ?
    C12 C13 Fe1 C16 . . . . 116.6(3) ?
    C14 C13 Fe1 C16 . . . . -123.6(2) ?
    C12 C13 Fe1 C14 . . . . -119.8(3) ?
    C9 C8 N1 C6 . . . . -170.2(3) ?
    C7 C8 N1 C6 . . . . 13.5(5) ?
    C5 C6 N1 C8 . . . . -132.8(3) ?
    C1 C6 N1 C8 . . . . 52.1(5) ?
loop_
    _geom_hbond_atom_site_label_D
    _geom_hbond_atom_site_label_H
    _geom_hbond_atom_site_label_A
    _geom_hbond_site_symmetry_A
    _geom_hbond_distance_DH
    _geom_hbond_distance_HA
    _geom_hbond_distance_DA
    _geom_hbond_angle_DHA
    _geom_hbond_publ_flag
    N1 H1N O1 . 0.85(3) 1.94(3) 2.632(3) 139(3) y
    O2 H2 O1 4_575 0.87(4) 1.79(4) 2.662(3) 178(5) y
    C12 H12 O2 3_666 0.93 2.46 3.281(4) 148 y
data_global
_journal_date_recd_electronic     2011-11-07
_journal_date_accepted     2011-11-10
_journal_name_full     'Acta Crystallographica, Section E'
_journal_year     2011
_journal_volume     67
_journal_issue     12
_journal_page_first     m1762
_journal_page_last     m1762
_journal_paper_category     QM
_journal_coeditor_code     TK5015
_publ_contact_author_name     'Yao-Cheng Shi'
_publ_contact_author_address
;
College of Chemistry and Chemical Engineering
Yangzhou University
Yangzhou 225002
People's Republic of China
;
_publ_contact_author_email     ycshi@yzu.edu.cn
_publ_contact_author_fax     '86-514-87857939'
_publ_contact_author_phone     '86-514-87857939'
_publ_section_title
;
Monoclinic form of (<i>Z</i>)-1-ferrocenyl-3-(3-hydroxyanilino)but-2-en-1-one
;
loop_
    _publ_author_name
    _publ_author_address
    'Jie Zhou'
;
Department of Chemical and Biological Engineering
Nantong Vocational College
Nantong 226007
People's Republic of China
;
    'Yuan-Yuan Ji'
;
College of Chemistry and Chemical Engineering
Yangzhou University
Yangzhou 225002
People's Republic of China
;
    'Yao-Cheng Shi'
;
College of Chemistry and Chemical Engineering
Yangzhou University
Yangzhou 225002
People's Republic of China
;
    'Wen-Bin Shen'
;
Analytical Center
China Pharmaceutical University
Nanjin 210009
People's Republic of China
;
    'Li-Min Yuan'
;
Testing Center
Yangzhou University
Yangzhou 225009
People's Republic of China
;
