# Supplementary material for: Monoclinic form of (Z)-1-ferrocenyl-3-(3-hy­droxy­anilino)but-2-en-1-one
Source: Acta Crystallogr Sect E Struct Rep Online. 2011 Nov 16;67(Pt 12):m1762. doi: 10.1107/S1600536811047775 (PMC3238667; doi:10.1107/S1600536811047775)
Supplement: Supplementary file 2 [file e-67-m1762-Isup2.hkl]

# 
# h,k,l, Fc-squared, Fo-squared, sigma(Fo-squared) and status flag 
# 
data_I
_shelx_title ' JyyEJF_0m in P2(1)/c' 
_shelx_refln_list_code          4 
_shelx_F_calc_maximum      175.53 
_exptl_crystal_F_000       752.00 
_reflns_d_resolution_high  0.7649 
 
loop_ 
 _symmetry_equiv_pos_as_xyz 
 'x, y, z' 
 '-x, y+1/2, -z+1/2' 
 '-x, -y, -z' 
 'x, -y-1/2, z-1/2' 
 
_cell_length_a     8.4123 
_cell_length_b    13.1124 
_cell_length_c    16.2327 
_cell_angle_alpha  90.000 
_cell_angle_beta  103.931 
_cell_angle_gamma  90.000 
 
_shelx_F_squared_multiplier     1.000 
 
loop_ 
 _refln_index_h 
 _refln_index_k 
 _refln_index_l 
 _refln_F_squared_calc 
 _refln_F_squared_meas 
 _refln_F_squared_sigma 
 _refln_observed_status 
   1   0   0     9853.33    10092.23     77.71 o 
   2   0   0    11743.97    12015.60    107.89 o 
   3   0   0     1425.14     1393.75     34.09 o 
   4   0   0      116.11      101.74     18.52 o 
   5   0   0     1906.07     1975.66     52.89 o 
   6   0   0      169.75      188.35     23.50 o 
   7   0   0        2.13       14.38     35.42 o 
   8   0   0      539.95      327.22    105.81 o 
   9   0   0      386.84      250.78    103.63 o 
  10   0   0       31.66      -48.31     81.88 o 
   1   1   0     9273.83     9142.51     73.92 o 
   2   1   0      347.38      450.59     32.79 o 
   3   1   0        1.58        2.42      4.67 o 
   4   1   0      242.14      247.74     13.66 o 
   5   1   0      472.03      497.27     20.33 o 
   6   1   0      299.71      293.15     19.08 o 
   7   1   0      369.60      384.16     24.43 o 
   8   1   0        3.85      -23.85     27.87 o 
   9   1   0        0.17      -54.03     54.03 o 
  10   1   0        8.52      -57.36     57.36 o 
   0   2   0    15941.03    15148.58    205.54 o 
   1   2   0     5569.36     6055.68     47.81 o 
   2   2   0    16962.10    17661.19    149.50 o 
   3   2   0      283.56      298.47     12.62 o 
   4   2   0     1606.59     1649.59     29.85 o 
   5   2   0     1051.43     1060.92     27.66 o 
   6   2   0      433.45      419.88     27.35 o 
   7   2   0       22.90       -6.84     19.74 o 
   8   2   0       51.96       41.69     24.20 o 
   9   2   0      211.03      184.85     62.71 o 
  10   2   0       78.95      -31.57     55.79 o 
   1   3   0       23.56       37.46      6.91 o 
   2   3   0     1269.81     1471.35     20.35 o 
   3   3   0     3430.30     3506.54     36.35 o 
   4   3   0     2532.49     2475.25     36.78 o 
   5   3   0      277.23      315.38     16.55 o 
   6   3   0     1083.67     1080.07     44.32 o 
   7   3   0      272.82      339.99     31.59 o 
   8   3   0      308.17      329.52     34.41 o 
   9   3   0        0.17      -31.16     43.00 o 
  10   3   0        1.46      -60.04     60.04 o 
   0   4   0     1598.77     1535.96     32.13 o 
   1   4   0      222.89      214.45      9.68 o 
   2   4   0      922.65      935.04     18.63 o 
   3   4   0      965.43     1027.85     19.34 o 
   4   4   0      561.77      677.16     18.95 o 
   5   4   0       14.19       17.48      8.19 o 
   6   4   0       16.94       24.96     14.98 o 
   7   4   0        8.01      -16.89     17.50 o 
   8   4   0        4.97       10.77     18.49 o 
   9   4   0        4.14      -20.69     20.69 o 
  10   4   0        9.70     -112.00    112.00 o 
   1   5   0      174.62      161.62      9.52 o 
   2   5   0     1082.88     1019.78     19.69 o 
   3   5   0     1524.13     1516.64     25.31 o 
   4   5   0     2505.30     2511.66     34.60 o 
   5   5   0       11.27       13.27     13.43 o 
   6   5   0      519.33      484.78     52.98 o 
   7   5   0      181.74      140.48     26.91 o 
   8   5   0        1.19      -10.26     18.48 o 
   9   5   0        2.27      -25.63     45.48 o 
  10   5   0        1.56       -7.98     71.71 o 
   0   6   0     4533.77     4584.40     68.49 o 
   1   6   0     1115.37     1041.91     22.32 o 
   2   6   0      491.04      527.67     16.75 o 
   3   6   0      688.49      680.97     32.52 o 
   4   6   0      870.89      838.21     30.73 o 
   5   6   0     1233.25     1273.11     46.12 o 
   6   6   0       63.97       52.18     18.24 o 
   7   6   0       58.70       54.70     20.28 o 
   8   6   0      115.01      139.18     31.44 o 
   9   6   0       85.26       95.33     37.04 o 
   1   7   0      195.42      239.25     14.88 o 
   2   7   0        1.03        6.41      6.18 o 
   3   7   0      690.74      713.95     25.88 o 
   4   7   0       16.72       -5.22     10.37 o 
   5   7   0        0.08       -0.90     11.77 o 
   6   7   0       26.77       38.43     16.77 o 
   7   7   0       43.50       27.00     18.41 o 
   8   7   0       10.70       31.39     24.95 o 
   9   7   0        1.22       24.82     27.75 o 
   0   8   0     8578.93     8653.60    112.41 o 
   1   8   0     1149.05     1106.81     27.03 o 
   2   8   0        0.31        6.73      8.61 o 
   3   8   0      637.65      651.98     27.17 o 
   4   8   0      660.85      631.27     33.78 o 
   5   8   0      434.35      437.02     32.28 o 
   6   8   0      199.33      190.06     25.91 o 
   7   8   0        0.59       28.08     32.71 o 
   8   8   0      189.24      180.77     47.59 o 
   9   8   0      143.72      214.44     44.79 o 
   1   9   0      953.39     1032.01     28.21 o 
   2   9   0      208.46      223.89     19.06 o 
   3   9   0       25.48        9.10      9.87 o 
   4   9   0        7.37        7.05     10.64 o 
   5   9   0        0.64        5.88     13.02 o 
   6   9   0       10.46       15.63     25.84 o 
   7   9   0       39.93       13.31     22.82 o 
   8   9   0        5.43        5.60     25.70 o 
   9   9   0        1.07        0.21     30.97 o 
   0  10   0      115.03      114.19     19.43 o 
   1  10   0      308.40      303.86     18.59 o 
   2  10   0       93.14      115.37     16.94 o 
   3  10   0       13.14       27.17     13.87 o 
   4  10   0      260.48      215.78     27.55 o 
   5  10   0      151.13      190.70     49.00 o 
   6  10   0      100.26      148.81     54.61 o 
   7  10   0        3.96        2.21     21.28 o 
   8  10   0        5.01       55.76     30.16 o 
   1  11   0      330.40      354.71     20.88 o 
   2  11   0       75.35       84.30     16.21 o 
   3  11   0       90.51       92.14     19.33 o 
   4  11   0      113.53      141.58     33.60 o 
   5  11   0        8.63       29.65     17.60 o 
   6  11   0       74.15       85.22     29.46 o 
   7  11   0       56.95      109.39     33.00 o 
   8  11   0       31.30       46.64     32.60 o 
   0  12   0       37.88        0.82     14.97 o 
   1  12   0        1.58       -0.27     11.15 o 
   2  12   0      264.48      224.99     24.87 o 
   3  12   0       54.14       32.02     18.72 o 
   4  12   0       28.66       29.57     33.38 o 
   5  12   0       11.51       20.86     22.01 o 
   6  12   0       10.69       28.80     45.34 o 
   7  12   0        0.04       22.85     26.92 o 
   1  13   0        0.28       -0.81     12.21 o 
   2  13   0      266.03      355.98     35.95 o 
   3  13   0      162.15      149.13     28.97 o 
   4  13   0       13.39       55.22     26.51 o 
   5  13   0        4.03       48.01     23.66 o 
   6  13   0        8.23       41.23     53.42 o 
   0  14   0      274.93      295.95     47.04 o 
   1  14   0       24.72       32.83     20.06 o 
   2  14   0        1.32        7.41     18.76 o 
   3  14   0       96.27       92.51     27.31 o 
   4  14   0       22.71       59.31     29.13 o 
   5  14   0       36.42       89.94     30.43 o 
   6  14   0        0.79       60.10     66.82 o 
   1  15   0        3.39       22.29     27.54 o 
   2  15   0        0.02       11.41     20.55 o 
   3  15   0        0.30      -10.01     21.32 o 
   4  15   0        5.34       59.98     68.80 o 
   5  15   0       15.27       63.04     39.58 o 
   1  16   0       63.24       24.89     49.68 o 
   2  16   0        8.93        2.32     32.83 o 
   3  16   0        7.14        0.68     25.36 o 
   1  17   0        6.56       15.99     54.16 o 
 -10   1   1       55.36      -57.04     57.04 o 
  -9   1   1       40.48      -26.93     53.85 o 
  -8   1   1       53.61       22.47     18.99 o 
  -7   1   1      198.92      220.80     20.68 o 
  -6   1   1      966.32      924.65     29.81 o 
  -5   1   1     1300.48     1307.76     31.20 o 
  -4   1   1       95.53      110.11     10.58 o 
  -3   1   1     1078.94     1095.42     21.68 o 
  -2   1   1     5674.80     5795.22     44.08 o 
  -1   1   1     6318.07     6289.66     67.50 o 
   1   1   1     3189.21     3238.54     34.73 o 
   2   1   1     3261.13     3432.56     77.20 o 
   3   1   1     4313.03     4409.58     45.25 o 
   4   1   1     4471.85     4567.55     50.02 o 
   5   1   1        0.58       -4.19      6.50 o 
   6   1   1      279.06      285.47     18.70 o 
   7   1   1      771.49      743.85     45.09 o 
   8   1   1      349.11      396.44     93.88 o 
   9   1   1       71.55        1.98     58.16 o 
  10   1   1        0.28      -55.84     55.84 o 
 -10   2   1       19.35      -45.36     45.36 o 
  -9   2   1      215.53      203.63     48.91 o 
  -8   2   1      132.94      104.23     27.39 o 
  -7   2   1      249.00      294.22     30.26 o 
  -6   2   1       27.10       19.26      9.67 o 
  -5   2   1      504.54      488.56     20.20 o 
  -4   2   1     1015.44      966.89     23.53 o 
  -3   2   1      352.83      340.49     12.67 o 
  -2   2   1     1077.25     1119.80     21.80 o 
  -1   2   1     8806.79     8775.95     73.81 o 
   0   2   1     5962.82     6099.32     52.62 o 
   1   2   1     7221.49     7500.29     64.14 o 
   2   2   1     6377.74     6378.68     45.61 o 
   3   2   1       47.32       65.72      7.05 o 
   4   2   1     4650.99     4811.72     52.90 o 
   5   2   1      888.21      822.55     24.05 o 
   6   2   1      267.03      279.80     19.65 o 
   7   2   1       36.99       42.38     21.22 o 
   8   2   1       79.49       76.34     26.46 o 
   9   2   1       19.18      -45.66     45.66 o 
  10   2   1       19.57      -54.04     54.04 o 
 -10   3   1       11.53      -94.76     94.76 o 
  -9   3   1       19.21       -2.35     24.99 o 
  -8   3   1       15.54       -2.70     23.48 o 
  -7   3   1      185.69      227.61     28.29 o 
  -6   3   1       67.38       76.10     13.15 o 
  -5   3   1      566.01      592.66     21.56 o 
  -4   3   1       63.09       56.29      8.42 o 
  -3   3   1      842.02      823.21     18.61 o 
  -2   3   1      404.54      441.72     14.08 o 
  -1   3   1      432.88      462.08     12.53 o 
   0   3   1      240.72      231.57      8.71 o 
   1   3   1     1973.92     2023.17     23.44 o 
   2   3   1      671.34      696.16     18.65 o 
   3   3   1     1212.93     1165.91     19.87 o 
   4   3   1     2634.04     2665.76     35.76 o 
   5   3   1      332.53      364.92     22.01 o 
   6   3   1       86.73       63.70     18.71 o 
   7   3   1       63.96       73.18     22.66 o 
   8   3   1       68.63       46.92     34.91 o 
   9   3   1        6.99      -23.08     51.13 o 
  10   3   1        0.00      -56.67     56.67 o 
 -10   4   1       69.72      119.35     78.85 o 
  -9   4   1       61.88       95.16     31.86 o 
  -8   4   1      778.42      877.22     47.83 o 
  -7   4   1      169.74      166.82     25.97 o 
  -6   4   1       52.04       34.17     16.57 o 
  -5   4   1     2296.30     2335.31     40.61 o 
  -4   4   1     8168.05     8402.00     73.84 o 
  -3   4   1     2496.70     2498.80     31.38 o 
  -2   4   1       29.34       23.52      5.49 o 
  -1   4   1        8.03        9.85      4.45 o 
   0   4   1     7441.55     7445.03     55.34 o 
   1   4   1     3805.24     3713.13     36.09 o 
   2   4   1      653.84      646.39     15.08 o 
   3   4   1     2497.60     2602.13     29.25 o 
   4   4   1     5322.06     5190.22     50.63 o 
   5   4   1     1569.39     1579.03     48.77 o 
   6   4   1        6.02       -1.05     13.83 o 
   7   4   1       37.20       35.05     16.39 o 
   8   4   1        0.64      -13.32     17.24 o 
   9   4   1      201.96      228.19     37.53 o 
  10   4   1       50.83      -53.55     59.58 o 
 -10   5   1        0.40      -43.00     90.56 o 
  -9   5   1        3.10       11.21     23.76 o 
  -8   5   1       47.63       24.13     21.72 o 
  -7   5   1      293.87      281.61     29.56 o 
  -6   5   1      117.91      139.59     23.38 o 
  -5   5   1      230.07      244.86     21.38 o 
  -4   5   1       34.90       40.45      7.77 o 
  -3   5   1      242.24      228.63     11.74 o 
  -2   5   1     1043.61      953.32     20.42 o 
  -1   5   1     1757.75     1698.21     26.43 o 
   0   5   1       32.90       19.99      5.48 o 
   1   5   1       40.66       38.66      6.11 o 
   2   5   1     1879.09     1943.99     29.64 o 
   3   5   1     1430.01     1362.61     20.73 o 
   4   5   1      280.23      290.83     22.59 o 
   5   5   1       17.91        8.45     13.02 o 
   6   5   1       55.66       49.31     21.94 o 
   7   5   1       12.11       -3.61     14.16 o 
   8   5   1      228.93      248.69     33.72 o 
   9   5   1        0.30       -7.51     30.34 o 
  10   5   1        0.03     -112.15    119.18 o 
 -10   6   1       17.41       34.86     35.03 o 
  -9   6   1      121.99      143.30     35.96 o 
  -8   6   1        0.45       26.45     22.45 o 
  -7   6   1        2.06      -12.07     13.60 o 
  -6   6   1       40.69       30.80     15.80 o 
  -5   6   1      204.88      178.05     25.55 o 
  -4   6   1     1018.49      973.02     24.23 o 
  -3   6   1      128.19      112.38     11.44 o 
  -2   6   1       34.46       29.36      6.99 o 
  -1   6   1       19.18       26.55      6.59 o 
   0   6   1     1833.95     1926.26     31.48 o 
   1   6   1     4272.35     4191.65     47.62 o 
   2   6   1      468.67      440.25     15.09 o 
   3   6   1      184.69      169.95      9.64 o 
   4   6   1      323.44      387.08     26.09 o 
   5   6   1      425.38      407.04     32.62 o 
   6   6   1       12.12       22.32     15.61 o 
   7   6   1        0.50       11.81     16.55 o 
   8   6   1       22.86       17.00     19.80 o 
   9   6   1       46.81       32.49     61.93 o 
  -9   7   1       42.93      103.48     32.09 o 
  -8   7   1        0.98       16.56     23.31 o 
  -7   7   1       29.15       24.75     20.25 o 
  -6   7   1      167.78      151.64     27.65 o 
  -5   7   1      239.26      277.17     25.60 o 
  -4   7   1      132.54      152.30     18.22 o 
  -3   7   1      226.11      239.94     13.84 o 
  -2   7   1      951.95      879.16     22.57 o 
  -1   7   1     1084.01     1045.72     24.60 o 
   0   7   1     1651.51     1724.01     31.41 o 
   1   7   1       15.85       11.09      6.49 o 
   2   7   1      653.40      636.98     19.28 o 
   3   7   1     1933.17     1768.37     72.78 o 
   4   7   1      998.74      945.49     42.98 o 
   5   7   1       14.83       12.39     13.58 o 
   6   7   1       28.97       29.80     15.80 o 
   7   7   1      319.05      337.25     33.57 o 
   8   7   1      271.53      318.98     43.69 o 
   9   7   1       36.28       48.92     29.73 o 
  -9   8   1        0.42       39.34     30.68 o 
  -8   8   1        7.95       17.60     25.27 o 
  -7   8   1       55.39       59.53     26.71 o 
  -6   8   1        0.38       13.31     18.39 o 
  -5   8   1       57.78       68.24     18.14 o 
  -4   8   1      152.62      177.65     26.38 o 
  -3   8   1        1.29       -6.88      6.88 o 
  -2   8   1       54.83       52.76      9.88 o 
  -1   8   1       48.36       46.75      9.11 o 
   0   8   1      402.00      438.64     20.54 o 
   1   8   1       33.63       27.61      8.36 o 
   2   8   1      405.50      410.99     23.43 o 
   3   8   1       60.05       52.40     15.85 o 
   4   8   1       68.46       51.87     16.21 o 
   5   8   1       35.84       60.69     20.22 o 
   6   8   1        0.05        9.73     18.47 o 
   7   8   1        1.31       12.91     20.67 o 
   8   8   1       84.71       78.68     30.32 o 
   9   8   1       34.37       39.06     27.71 o 
  -9   9   1        0.08       26.32     31.29 o 
  -8   9   1        1.26       39.18     33.65 o 
  -7   9   1      103.86      117.91     32.28 o 
  -6   9   1      377.31      360.17     41.05 o 
  -5   9   1      248.97      240.26     32.63 o 
  -4   9   1       78.48       95.41     18.86 o 
  -3   9   1       14.65       15.91     10.83 o 
  -2   9   1      969.17      969.12     27.46 o 
  -1   9   1     1045.62     1034.31     28.32 o 
   0   9   1       13.24       11.42      8.55 o 
   1   9   1      108.85      119.46     12.72 o 
   2   9   1      208.92      227.72     19.44 o 
   3   9   1      357.67      378.42     27.71 o 
   4   9   1      220.91      214.13     29.78 o 
   5   9   1      104.89       72.92     19.00 o 
   6   9   1       12.23       25.80     16.90 o 
   7   9   1       79.87       95.94     38.46 o 
   8   9   1       94.59      197.92     41.70 o 
  -8  10   1       52.13       89.36     33.66 o 
  -7  10   1       17.56       49.26     25.23 o 
  -6  10   1        5.81       38.01     30.52 o 
  -5  10   1      304.21      315.31     56.81 o 
  -4  10   1      428.94      446.27     38.32 o 
  -3  10   1      705.65      657.89     30.86 o 
  -2  10   1       36.78       35.97     10.84 o 
  -1  10   1      662.84      637.61     24.62 o 
   0  10   1      289.62      326.52     19.36 o 
   1  10   1      250.18      226.72     16.99 o 
   2  10   1      409.37      397.06     24.98 o 
   3  10   1        9.34       15.99     13.77 o 
   4  10   1      551.19      522.78     34.93 o 
   5  10   1      176.35      235.94     28.88 o 
   6  10   1       45.01       72.59     27.32 o 
   7  10   1        7.04       26.68     24.13 o 
   8  10   1       25.91       54.12     31.81 o 
  -8  11   1        0.68       61.00     52.33 o 
  -7  11   1        5.54        9.46     22.22 o 
  -6  11   1       15.49       25.09     44.80 o 
  -5  11   1        0.00       18.64     18.59 o 
  -4  11   1       97.87       49.96     25.34 o 
  -3  11   1        0.38       -5.57     14.49 o 
  -2  11   1        9.43        8.25     11.26 o 
  -1  11   1      142.52      131.21     15.46 o 
   0  11   1      158.51      186.10     16.86 o 
   1  11   1       34.93       27.83     13.28 o 
   2  11   1       55.78       40.75     16.05 o 
   3  11   1        1.31       -3.24     11.95 o 
   4  11   1       14.39       29.60     16.52 o 
   5  11   1      142.92      154.49     44.62 o 
   6  11   1        8.47       16.33     21.60 o 
   7  11   1       13.08       45.94     29.92 o 
   8  11   1       19.22       33.42     30.54 o 
  -7  12   1       39.57       88.06     49.87 o 
  -6  12   1        7.50        8.14     15.57 o 
  -5  12   1      197.78      220.98     73.91 o 
  -4  12   1      444.77      501.30     43.49 o 
  -3  12   1        5.45       11.95     17.41 o 
  -2  12   1       16.94       27.90     15.15 o 
  -1  12   1        2.65        2.66     11.24 o 
   0  12   1      107.50      112.80     15.52 o 
   1  12   1      413.34      442.61     28.97 o 
   2  12   1      286.51      278.90     27.30 o 
   3  12   1      151.18      126.59     23.27 o 
   4  12   1      139.26      120.89     31.72 o 
   5  12   1      126.39      124.97     28.67 o 
   6  12   1       28.90       49.55     29.89 o 
   7  12   1        3.35       48.68     44.46 o 
  -7  13   1        1.13       21.75     27.50 o 
  -6  13   1       25.72       50.19     53.44 o 
  -5  13   1       61.41      127.64     72.68 o 
  -4  13   1        3.75       -9.88     20.31 o 
  -3  13   1       10.75       11.62     18.22 o 
  -2  13   1        0.65       12.89     17.69 o 
  -1  13   1       13.11       12.29     14.54 o 
   0  13   1        0.06        9.42     13.28 o 
   1  13   1       45.10       48.59     17.27 o 
   2  13   1      133.14      114.10     21.92 o 
   3  13   1      336.69      339.85     38.03 o 
   4  13   1        2.31        9.71     27.70 o 
   5  13   1        5.83       35.35     54.18 o 
   6  13   1        0.88       48.31     25.84 o 
  -6  14   1        0.05       76.13     51.45 o 
  -5  14   1        2.29       74.13     86.03 o 
  -4  14   1        5.52      -19.46     19.46 o 
  -3  14   1       10.28        9.31     19.31 o 
  -2  14   1        4.88        1.45     17.87 o 
  -1  14   1        0.95        5.11     19.20 o 
   0  14   1       72.19       78.28     27.23 o 
   1  14   1       77.56       93.81     21.18 o 
   2  14   1        4.41        8.72     19.27 o 
   3  14   1       70.61       66.96     36.83 o 
   4  14   1        5.45       60.30     57.22 o 
   5  14   1       42.23      124.85     52.11 o 
  -5  15   1       13.34       52.59     70.33 o 
  -4  15   1        1.27        3.07     32.70 o 
  -3  15   1      109.02       80.20     33.05 o 
  -2  15   1       98.90      134.82     30.05 o 
  -1  15   1       23.68       55.47     32.82 o 
   0  15   1       12.74       15.52     25.76 o 
   1  15   1        0.92       14.12     45.14 o 
   2  15   1        0.55        3.97     20.15 o 
   3  15   1       49.96       41.26     28.12 o 
   4  15   1      108.74      165.50     58.72 o 
  -3  16   1       25.41       31.31     25.89 o 
  -2  16   1        3.02       14.29     32.47 o 
  -1  16   1        2.00        8.05     29.19 o 
   0  16   1        0.57       35.40     48.94 o 
   1  16   1        1.57       -6.38     49.53 o 
   2  16   1        0.00        8.59     27.28 o 
   3  16   1        2.71       -0.63     27.67 o 
 -10   0   2       14.28      -78.15     78.15 o 
  -9   0   2      186.34       43.83     91.53 o 
  -8   0   2      637.01      758.56     51.29 o 
  -7   0   2      154.21      170.27     47.62 o 
  -6   0   2        2.31       -2.86     12.94 o 
  -5   0   2        4.01       12.42     11.62 o 
  -4   0   2     6902.35     7236.02    105.34 o 
  -3   0   2      359.08      329.23     31.96 o 
  -2   0   2     2108.85     2238.42     36.58 o 
  -1   0   2     1140.56     1188.11     19.42 o 
   0   0   2     8110.27     8686.67     77.64 o 
   1   0   2    26661.77    27609.03    432.79 o 
   2   0   2     4615.22     4938.84     65.06 o 
   3   0   2      455.23      476.59     22.75 o 
   4   0   2        0.64       91.28     55.69 o 
   5   0   2     1012.68      955.84     57.40 o 
   6   0   2      172.82      164.07     21.73 o 
   7   0   2      477.71      357.12     98.15 o 
   8   0   2      197.59      162.52     89.01 o 
   9   0   2       18.82      -72.21     72.21 o 
  10   0   2      122.57       10.05     85.24 o 
 -10   1   2        6.17      -56.33     56.33 o 
  -9   1   2       85.40       20.37     42.99 o 
  -8   1   2        9.71       -4.41     19.81 o 
  -7   1   2       53.94       53.30     14.28 o 
  -6   1   2       35.92       30.92     10.41 o 
  -5   1   2      942.18      969.06     34.99 o 
  -4   1   2        1.24       -0.18      7.45 o 
  -3   1   2     2750.34     2790.16     34.22 o 
  -2   1   2     7919.47     8289.04     55.52 o 
  -1   1   2        2.03       -2.52      2.52 o 
   0   1   2     4952.03     4892.03     35.28 o 
   1   1   2     1275.47     1321.94     18.61 o 
   2   1   2     5440.85     5898.14     50.35 o 
   3   1   2       86.60       85.20      7.88 o 
   4   1   2      274.65      286.60     14.42 o 
   5   1   2      137.81      105.67     13.22 o 
   6   1   2      392.90      371.10     21.99 o 
   7   1   2       25.70       18.32     18.36 o 
   8   1   2      183.47      198.52     61.47 o 
   9   1   2       22.29      -47.46     53.44 o 
  10   1   2       13.55      -15.98     58.10 o 
 -10   2   2        9.92      -97.97     97.97 o 
  -9   2   2      123.62       91.36     30.60 o 
  -8   2   2      192.41      195.85     29.64 o 
  -7   2   2       37.52       19.67     11.71 o 
  -6   2   2       48.50       39.74     15.22 o 
  -5   2   2      245.46      279.39     16.72 o 
  -4   2   2       27.07       35.63      7.93 o 
  -3   2   2     1773.83     1880.25     29.67 o 
  -2   2   2     4949.66     4938.64     40.19 o 
  -1   2   2    15297.41    15549.38    101.33 o 
   0   2   2    30809.60    30383.38    455.65 o 
   1   2   2     6687.68     6639.11     82.96 o 
   2   2   2      926.38     1000.68     16.64 o 
   3   2   2      469.47      476.12     13.63 o 
   4   2   2       34.43       34.09      7.43 o 
   5   2   2      170.71      177.20     25.37 o 
   6   2   2      660.17      621.79     37.71 o 
   7   2   2      103.50       94.68     33.84 o 
   8   2   2        0.19      -17.51     19.87 o 
   9   2   2       42.80      -42.99     66.19 o 
  10   2   2       17.22      -92.67     94.61 o 
 -10   3   2       58.08       -7.29     91.18 o 
  -9   3   2      217.86      266.16     57.76 o 
  -8   3   2       71.39       78.35     37.51 o 
  -7   3   2      133.72      142.97     30.92 o 
  -6   3   2      615.94      655.91     25.43 o 
  -5   3   2     1842.56     1765.47     34.92 o 
  -4   3   2     1460.84     1459.62     28.17 o 
  -3   3   2       17.33       11.90      5.01 o 
  -2   3   2       39.14       51.79      8.16 o 
  -1   3   2    18851.64    19131.81    205.94 o 
   0   3   2     6682.75     6435.27    123.73 o 
   1   3   2       29.28       46.44      7.05 o 
   2   3   2       15.88       15.32      7.76 o 
   3   3   2      657.31      617.54     15.17 o 
   4   3   2    12502.45    12502.86     88.12 o 
   5   3   2     1735.44     1648.85     50.69 o 
   6   3   2       64.67       55.13     18.34 o 
   7   3   2      828.09      818.63     73.86 o 
   8   3   2      108.65      114.42     53.65 o 
   9   3   2       65.06        6.75     48.60 o 
  10   3   2        0.29     -121.36    121.36 o 
 -10   4   2        1.09      -54.20     64.03 o 
  -9   4   2        0.03       14.77     24.70 o 
  -8   4   2       45.34       43.64     21.61 o 
  -7   4   2       17.17       19.20     20.24 o 
  -6   4   2       15.44        8.60      8.67 o 
  -5   4   2       19.83       12.64      6.96 o 
  -4   4   2       69.80       83.76     10.69 o 
  -3   4   2      175.49      166.11      9.94 o 
  -2   4   2       11.33        1.61      4.15 o 
  -1   4   2     1475.87     1599.48     24.87 o 
   0   4   2      124.21      124.14      7.85 o 
   1   4   2        0.10        5.82      3.34 o 
   2   4   2        6.10       -2.53      4.87 o 
   3   4   2       57.08       66.40     12.64 o 
   4   4   2      195.33      153.74     18.57 o 
   5   4   2      685.20      631.45     33.59 o 
   6   4   2      131.96      121.76     21.88 o 
   7   4   2       21.35       11.75     16.97 o 
   8   4   2        8.84       26.33     26.49 o 
   9   4   2        0.21      -27.11     39.72 o 
  10   4   2        9.44      -44.59     44.59 o 
 -10   5   2       82.58       95.90     67.63 o 
  -9   5   2      287.26      281.51     43.14 o 
  -8   5   2        4.40        7.41     20.70 o 
  -7   5   2      135.30      177.90     26.62 o 
  -6   5   2      788.02      779.70     38.29 o 
  -5   5   2     1502.21     1492.32     32.93 o 
  -4   5   2      779.88      788.49     20.94 o 
  -3   5   2        5.03       -0.56      5.05 o 
  -2   5   2     1892.90     1877.01     30.05 o 
  -1   5   2     4961.28     4998.68     47.55 o 
   0   5   2      423.56      394.12     13.48 o 
   1   5   2       41.91       41.52      6.07 o 
   2   5   2      845.50      924.66     24.91 o 
   3   5   2     3505.99     3571.81     50.39 o 
   4   5   2     4732.81     4848.12     80.49 o 
   5   5   2      953.98      922.06     41.90 o 
   6   5   2       58.22       70.99     18.03 o 
   7   5   2      210.49      217.28     28.49 o 
   8   5   2      252.56      256.70     32.29 o 
   9   5   2       66.99       47.54     45.23 o 
 -10   6   2       13.64       14.66     30.94 o 
  -9   6   2      174.38      262.48     42.74 o 
  -8   6   2      436.88      474.57     47.69 o 
  -7   6   2       37.95       37.28     23.05 o 
  -6   6   2        1.89       -7.43     11.50 o 
  -5   6   2       21.20       31.74     12.72 o 
  -4   6   2      969.82      973.19     24.20 o 
  -3   6   2     1902.89     1815.68     30.98 o 
  -2   6   2     2289.84     2185.08     32.95 o 
  -1   6   2        0.27        0.28      5.18 o 
   0   6   2     3488.57     3475.43     41.74 o 
   1   6   2      442.23      418.14     15.40 o 
   2   6   2      141.11      101.81      8.80 o 
   3   6   2      230.73      249.95     16.74 o 
   4   6   2      359.66      331.78     25.68 o 
   5   6   2      242.62      266.05     26.57 o 
   6   6   2      155.34      164.00     24.37 o 
   7   6   2       36.15       31.11     19.16 o 
   8   6   2       49.87       35.77     21.59 o 
   9   6   2       29.43        5.38     38.99 o 
  -9   7   2        0.19       46.98     28.91 o 
  -8   7   2       27.37       69.09     27.81 o 
  -7   7   2      121.93      185.07     31.46 o 
  -6   7   2      361.80      415.38     45.50 o 
  -5   7   2      215.96      186.35     21.97 o 
  -4   7   2        9.65        5.68      6.67 o 
  -3   7   2        5.63        5.76      6.24 o 
  -2   7   2      335.92      344.87     16.79 o 
  -1   7   2       20.26       11.45      6.79 o 
   0   7   2      191.33      186.55     12.36 o 
   1   7   2      658.06      698.83     19.96 o 
   2   7   2       73.51      100.34     12.85 o 
   3   7   2       14.45        5.07     10.32 o 
   4   7   2      475.08      494.01     31.18 o 
   5   7   2        0.44        0.02     12.37 o 
   6   7   2      187.49      170.49     25.70 o 
   7   7   2        3.99       32.19     19.20 o 
   8   7   2       11.05       30.27     22.78 o 
   9   7   2       20.09      -39.37    101.22 o 
  -9   8   2       20.00       19.60     29.20 o 
  -8   8   2      151.42      195.97     39.12 o 
  -7   8   2       98.38      141.10     42.26 o 
  -6   8   2        5.73        9.28     17.77 o 
  -5   8   2      167.79      144.25     27.45 o 
  -4   8   2      375.93      371.59     25.51 o 
  -3   8   2      333.79      328.67     17.10 o 
  -2   8   2      656.49      622.73     22.92 o 
  -1   8   2      403.11      437.89     18.62 o 
   0   8   2     1578.42     1598.50     32.29 o 
   1   8   2     2274.27     2225.62     37.36 o 
   2   8   2      515.89      453.91     23.60 o 
   3   8   2      188.02      193.44     28.55 o 
   4   8   2       12.38       17.90     13.94 o 
   5   8   2      359.07      385.22     44.97 o 
   6   8   2       71.28      106.19     22.41 o 
   7   8   2       15.14       23.60     18.49 o 
   8   8   2        0.88       18.05     25.70 o 
   9   8   2        4.50       24.05     29.76 o 
  -9   9   2        3.12        9.68     28.10 o 
  -8   9   2        3.90       31.19     24.78 o 
  -7   9   2        5.35       14.99     23.96 o 
  -6   9   2        1.32       10.61     18.50 o 
  -5   9   2      386.81      378.24     92.34 o 
  -4   9   2        0.93        0.45     15.99 o 
  -3   9   2       15.54        9.72      8.70 o 
  -2   9   2       73.27       71.44     11.92 o 
  -1   9   2      401.98      397.19     19.48 o 
   0   9   2      498.74      541.70     21.56 o 
   1   9   2       36.40       30.11      9.65 o 
   2   9   2        4.60        1.86      9.06 o 
   3   9   2        8.29       -1.87     11.65 o 
   4   9   2       26.63       35.22     18.18 o 
   5   9   2       40.45       38.31     18.29 o 
   6   9   2       28.21       15.21     21.27 o 
   7   9   2       38.61       56.79     40.98 o 
   8   9   2       59.72       37.02     28.79 o 
  -8  10   2       47.21       88.24     31.97 o 
  -7  10   2        9.85       70.43     46.29 o 
  -6  10   2       43.35       50.92     23.17 o 
  -5  10   2        0.16        6.79     20.05 o 
  -4  10   2       29.51        3.56     14.86 o 
  -3  10   2      689.94      717.81     37.04 o 
  -2  10   2       71.10       78.00     13.06 o 
  -1  10   2        0.50       -0.15      8.98 o 
   0  10   2      176.56      188.91     16.12 o 
   1  10   2       67.22       61.76     14.86 o 
   2  10   2      353.85      350.36     30.38 o 
   3  10   2       53.37       39.01     18.02 o 
   4  10   2       16.98       16.10     13.08 o 
   5  10   2       61.92       68.32     20.10 o 
   6  10   2       34.50       72.45     28.33 o 
   7  10   2       22.95       49.62     51.49 o 
   8  10   2       21.31       38.54     32.69 o 
  -8  11   2        0.55       29.79     30.27 o 
  -7  11   2       31.85       56.22     41.71 o 
  -6  11   2      121.49       95.94     64.35 o 
  -5  11   2      172.77      152.37     34.47 o 
  -4  11   2      855.25      817.09     48.30 o 
  -3  11   2       26.29       16.68     13.60 o 
  -2  11   2      149.42      138.43     20.64 o 
  -1  11   2      590.90      612.22     25.65 o 
   0  11   2      166.24      171.95     17.01 o 
   1  11   2        7.63       11.41     11.97 o 
   2  11   2       96.56      122.50     20.56 o 
   3  11   2      124.57      138.66     22.41 o 
   4  11   2      564.37      672.67     40.66 o 
   5  11   2      100.79      104.55     59.52 o 
   6  11   2        0.12       29.89     24.59 o 
   7  11   2       75.45      103.54     33.51 o 
  -7  12   2        0.05       51.80     86.70 o 
  -6  12   2       21.86       91.19     43.52 o 
  -5  12   2       12.09       46.76     27.48 o 
  -4  12   2        2.06        6.76     17.78 o 
  -3  12   2       72.23       70.26     22.12 o 
  -2  12   2       57.61       54.94     17.04 o 
  -1  12   2       21.00       15.14     11.95 o 
   0  12   2      136.10      130.32     19.14 o 
   1  12   2      202.47      198.42     24.06 o 
   2  12   2       15.89       10.88     14.06 o 
   3  12   2       19.69       27.40     15.78 o 
   4  12   2        0.19        8.16     15.95 o 
   5  12   2       26.03       77.94     56.60 o 
   6  12   2        6.74       53.40     40.47 o 
   7  12   2        0.02       18.91     30.01 o 
  -7  13   2        3.21       35.39     44.26 o 
  -6  13   2       58.44      130.75     77.83 o 
  -5  13   2       14.71        7.34     21.97 o 
  -4  13   2        6.12       17.02     19.53 o 
  -3  13   2        0.06       -6.31     16.00 o 
  -2  13   2      250.56      244.20     28.15 o 
  -1  13   2      334.80      360.86     31.34 o 
   0  13   2       32.92       45.71     17.98 o 
   1  13   2       22.59       33.27     16.93 o 
   2  13   2       14.70       18.80     16.56 o 
   3  13   2       74.17       70.14     20.56 o 
   4  13   2       49.80       77.11     33.12 o 
   5  13   2      101.38      137.55     37.92 o 
   6  13   2        0.35       26.57     26.08 o 
  -6  14   2        5.73       80.87     89.90 o 
  -5  14   2       14.64       38.86     28.48 o 
  -4  14   2       71.34       74.80     25.90 o 
  -3  14   2       31.36       42.09     21.46 o 
  -2  14   2      131.80      127.52     27.88 o 
  -1  14   2        2.54        1.76     19.53 o 
   0  14   2      119.95      128.06     24.56 o 
   1  14   2      169.10      162.24     29.09 o 
   2  14   2        2.11       -4.76     16.20 o 
   3  14   2        0.85       42.70     48.52 o 
   4  14   2        0.05       53.09     32.12 o 
   5  14   2        1.33       31.13     48.25 o 
  -5  15   2       14.41       34.42     36.82 o 
  -4  15   2        2.33       21.58     23.64 o 
  -3  15   2        1.53       15.20     21.33 o 
  -2  15   2       28.87       17.07     31.10 o 
  -1  15   2       23.36       38.47     25.16 o 
   0  15   2        4.12       16.49     25.92 o 
   1  15   2       58.30       63.03     26.84 o 
   2  15   2        0.08       -4.75     24.73 o 
   3  15   2       12.96       93.94     48.39 o 
   4  15   2       10.97       39.84     49.26 o 
  -3  16   2       14.61       23.27     36.34 o 
  -2  16   2       41.92       71.54     37.77 o 
  -1  16   2        2.94       53.23     40.54 o 
   0  16   2        8.13       21.09     49.62 o 
   1  16   2       30.21       44.33     56.53 o 
   2  16   2       88.04      101.91     36.65 o 
   3  16   2        0.68       15.70     29.61 o 
   0  17   2        0.17       16.46     52.48 o 
 -10   1   3       67.79      -90.03     90.03 o 
  -9   1   3      484.60      459.42     47.49 o 
  -8   1   3      351.15      360.88     32.21 o 
  -7   1   3       41.22       59.84     13.48 o 
  -6   1   3     1109.25     1021.66     31.88 o 
  -5   1   3     2800.61     2844.00     44.97 o 
  -4   1   3     1428.06     1437.70     28.95 o 
  -3   1   3      169.71      134.33     10.31 o 
  -2   1   3      131.84      164.72     10.89 o 
  -1   1   3    25754.54    26899.34    170.50 o 
   0   1   3    17657.27    17922.89    208.06 o 
   1   1   3      177.79      176.64     11.79 o 
   2   1   3       15.54       23.44      5.84 o 
   3   1   3     2198.50     2257.56     32.42 o 
   4   1   3     4681.31     4629.38     51.11 o 
   5   1   3      961.19      906.05     26.23 o 
   6   1   3       67.48       58.60     20.70 o 
   7   1   3       53.74       34.20     30.04 o 
   8   1   3      451.20      474.42     72.25 o 
   9   1   3       91.60       12.04     55.14 o 
  10   1   3        3.10      -53.53     53.53 o 
 -10   2   3        6.54      -86.02     86.02 o 
  -9   2   3       19.18      -15.56     22.58 o 
  -8   2   3      174.56      196.68     30.74 o 
  -7   2   3      284.47      287.02     23.88 o 
  -6   2   3      421.71      391.70     21.48 o 
  -5   2   3       27.86       28.09      8.78 o 
  -4   2   3     1347.70     1343.98     28.05 o 
  -3   2   3      939.73      878.99     19.84 o 
  -2   2   3     2906.00     2764.59     49.83 o 
  -1   2   3     5669.13     6026.85     49.68 o 
   0   2   3     1124.00     1091.70     17.05 o 
   1   2   3       59.93       73.40      8.20 o 
   2   2   3     3518.58     3396.31     37.18 o 
   3   2   3     1372.72     1328.81     21.42 o 
   4   2   3     1158.76     1124.58     23.69 o 
   5   2   3      626.59      600.64     23.02 o 
   6   2   3        4.76        2.62     15.18 o 
   7   2   3      329.61      320.12     35.18 o 
   8   2   3      120.28       99.36     53.20 o 
   9   2   3        7.61      -45.36     45.36 o 
  10   2   3        5.23      -20.36     50.85 o 
 -10   3   3       49.50       29.85     31.32 o 
  -9   3   3       58.22       55.81     27.68 o 
  -8   3   3        0.25        1.24     25.11 o 
  -7   3   3       51.12       66.64     22.13 o 
  -6   3   3      142.40      159.11     16.14 o 
  -5   3   3      183.86      170.03     15.18 o 
  -4   3   3      247.61      242.86     18.24 o 
  -3   3   3      340.94      348.41     13.10 o 
  -2   3   3     2270.00     2324.83     27.90 o 
  -1   3   3     1230.00     1335.96     23.43 o 
   0   3   3      195.35      203.45     10.40 o 
   1   3   3      230.88      230.69     13.79 o 
   2   3   3       19.29       18.14      9.00 o 
   3   3   3       62.08       75.97      7.14 o 
   4   3   3     1367.11     1318.68     27.70 o 
   5   3   3     1019.51      995.58     40.28 o 
   6   3   3        0.13       -5.12     13.73 o 
   7   3   3      114.95       94.67     23.29 o 
   8   3   3        0.94       22.94     23.05 o 
   9   3   3       13.55      -55.85     73.25 o 
  10   3   3        9.35      -31.79     54.04 o 
 -10   4   3        0.11      -20.57     26.94 o 
  -9   4   3      111.52       89.26     30.18 o 
  -8   4   3       84.94       88.42     27.60 o 
  -7   4   3      678.38      638.47     38.24 o 
  -6   4   3      370.47      359.92     20.36 o 
  -5   4   3        0.81       -0.64      7.12 o 
  -4   4   3      936.16      888.95     22.09 o 
  -3   4   3     2052.23     1989.43     32.67 o 
  -2   4   3     1607.92     1531.69     23.60 o 
  -1   4   3       25.74       36.34      6.04 o 
   0   4   3     1691.39     1724.23     55.77 o 
   1   4   3      135.16      120.49      7.03 o 
   2   4   3     3330.30     2995.46     52.55 o 
   3   4   3     5394.47     5460.92    140.01 o 
   4   4   3        0.29      -12.13     14.60 o 
   5   4   3      151.06      163.22     23.00 o 
   6   4   3       11.71       17.45     16.30 o 
   7   4   3      125.69      133.76     24.44 o 
   8   4   3      126.38      124.75     31.08 o 
   9   4   3        1.27      -54.51     54.51 o 
 -10   5   3        9.10        5.89     28.51 o 
  -9   5   3        3.83       18.94     26.48 o 
  -8   5   3       91.78      122.93     30.32 o 
  -7   5   3      187.17      213.33     32.22 o 
  -6   5   3       61.10       65.64     17.62 o 
  -5   5   3      546.89      523.58     20.60 o 
  -4   5   3        9.90        7.72      6.23 o 
  -3   5   3      558.12      599.06     17.81 o 
  -2   5   3      125.88      114.29      9.07 o 
  -1   5   3      319.96      383.20     15.93 o 
   0   5   3      195.12      213.64     10.78 o 
   1   5   3        2.14        1.87      3.48 o 
   2   5   3       16.24        6.92      6.44 o 
   3   5   3     1714.50     1632.38     44.37 o 
   4   5   3     1035.97     1024.80     39.18 o 
   5   5   3       54.56       51.12     16.63 o 
   6   5   3      553.47      471.88     34.23 o 
   7   5   3       26.95       25.91     17.13 o 
   8   5   3      102.85      126.36     30.25 o 
   9   5   3       50.09       18.99     58.47 o 
 -10   6   3        0.03       -1.05     27.46 o 
  -9   6   3       30.74       28.96     26.45 o 
  -8   6   3      114.52      104.64     29.01 o 
  -7   6   3       91.56      100.86     25.70 o 
  -6   6   3      156.15      229.51     31.05 o 
  -5   6   3       17.88       25.95      9.13 o 
  -4   6   3       10.37        8.94      6.29 o 
  -3   6   3      966.72      910.00     23.62 o 
  -2   6   3      613.73      560.97     18.98 o 
  -1   6   3      593.77      584.83     17.90 o 
   0   6   3      222.75      262.20     13.01 o 
   1   6   3     1184.64     1158.47     26.35 o 
   2   6   3     2111.58     2016.93     40.34 o 
   3   6   3      161.63      129.36     17.51 o 
   4   6   3        2.26      -10.95     12.38 o 
   5   6   3      113.76      128.71     22.70 o 
   6   6   3        7.89       25.21     16.11 o 
   7   6   3       31.61       51.39     20.76 o 
   8   6   3      165.52      150.94     39.20 o 
   9   6   3       26.49       15.83     34.67 o 
  -9   7   3       29.82       26.38     26.38 o 
  -8   7   3      319.69      419.21     46.99 o 
  -7   7   3       60.47       73.74     30.69 o 
  -6   7   3      670.84      766.61     57.23 o 
  -5   7   3      963.00     1010.81     43.97 o 
  -4   7   3     1087.38     1050.27     27.24 o 
  -3   7   3      123.83      128.47     11.88 o 
  -2   7   3       74.17       59.62      9.24 o 
  -1   7   3     5966.82     5873.62     60.45 o 
   0   7   3     3476.99     3372.36     44.33 o 
   1   7   3     1679.80     1699.85     30.99 o 
   2   7   3      225.04      247.69     21.31 o 
   3   7   3     1194.15     1130.34     42.10 o 
   4   7   3      453.74      436.52     35.26 o 
   5   7   3       68.79      119.24     21.79 o 
   6   7   3       32.20       48.62     18.91 o 
   7   7   3        5.64       -2.89     16.93 o 
   8   7   3      390.21      411.72     46.26 o 
   9   7   3      162.91      161.28    134.12 o 
  -9   8   3       11.77       26.71     29.87 o 
  -8   8   3        3.25       -0.55     24.20 o 
  -7   8   3        9.37        8.85     20.36 o 
  -6   8   3       11.22       20.72     18.58 o 
  -5   8   3      199.47      141.99     48.66 o 
  -4   8   3        0.44        8.93      9.51 o 
  -3   8   3      250.28      227.47     16.24 o 
  -2   8   3      196.32      228.61     14.92 o 
  -1   8   3        0.77       -2.34      6.81 o 
   0   8   3       82.74       63.45     10.09 o 
   1   8   3        3.26        1.81      7.07 o 
   2   8   3       65.55       70.34     13.73 o 
   3   8   3        3.24       -6.18     12.37 o 
   4   8   3      114.76       86.93     19.90 o 
   5   8   3       53.65       33.48     16.92 o 
   6   8   3        3.29       12.54     17.15 o 
   7   8   3       13.13       15.74     18.66 o 
   8   8   3       46.96       53.18     26.01 o 
  -9   9   3       10.05       15.01     35.39 o 
  -8   9   3       18.55       43.65     26.46 o 
  -7   9   3       15.30       18.72     22.82 o 
  -6   9   3      278.09      359.86     40.63 o 
  -5   9   3     1337.08     1365.42     60.96 o 
  -4   9   3      113.73       71.66     40.27 o 
  -3   9   3        2.03       -8.74      8.74 o 
  -2   9   3       25.39       26.04     10.58 o 
  -1   9   3      504.04      473.33     20.72 o 
   0   9   3     2128.45     2170.67     40.24 o 
   1   9   3      278.14      275.02     21.28 o 
   2   9   3       13.58        8.03     12.70 o 
   3   9   3       96.18      127.69     27.84 o 
   4   9   3       83.49       76.06     19.71 o 
   5   9   3      127.90      149.44     25.21 o 
   6   9   3      220.30      193.32     29.41 o 
   7   9   3        4.71        4.07     18.40 o 
   8   9   3      197.15      156.00     38.29 o 
  -8  10   3       33.30       70.01     35.74 o 
  -7  10   3      191.26      261.73     73.39 o 
  -6  10   3       71.53       70.33     32.17 o 
  -5  10   3        0.56        6.55     16.74 o 
  -4  10   3      257.88      276.93     32.25 o 
  -3  10   3       40.83       21.83     14.26 o 
  -2  10   3        1.27       -0.77     11.38 o 
  -1  10   3       51.31       71.59     12.55 o 
   0  10   3       34.00       30.18     10.79 o 
   1  10   3      220.38      248.73     22.14 o 
   2  10   3      765.87      760.56     47.61 o 
   3  10   3      130.43      152.49     23.09 o 
   4  10   3       42.14       57.01     18.43 o 
   5  10   3       46.28       78.86     22.22 o 
   6  10   3       36.37       63.80     21.65 o 
   7  10   3      123.03      133.01     36.94 o 
   8  10   3        5.98       19.05     30.51 o 
  -8  11   3        0.22       41.58     52.27 o 
  -7  11   3        2.56       39.90     55.25 o 
  -6  11   3        9.22       31.13     21.12 o 
  -5  11   3        3.72      -15.24     15.24 o 
  -4  11   3       77.61       68.43     21.98 o 
  -3  11   3        6.11        6.47     13.31 o 
  -2  11   3      138.52      137.88     18.99 o 
  -1  11   3       48.44       46.97     13.05 o 
   0  11   3        0.67        4.53     11.39 o 
   1  11   3       66.35       33.67     15.95 o 
   2  11   3       66.42       53.14     19.46 o 
   3  11   3        6.36       14.23     14.87 o 
   4  11   3       43.39       35.11     12.73 o 
   5  11   3       80.33       92.74     23.03 o 
   6  11   3        6.44       14.39     24.10 o 
   7  11   3        0.02       13.24     27.78 o 
  -7  12   3        8.67       53.57     86.97 o 
  -6  12   3       59.84      122.13     65.44 o 
  -5  12   3        1.23       -9.28     18.09 o 
  -4  12   3       16.31       13.82     18.25 o 
  -3  12   3      236.97      245.87     27.89 o 
  -2  12   3      147.52      148.63     25.17 o 
  -1  12   3       42.39       53.55     14.26 o 
   0  12   3        0.48       14.11     14.66 o 
   1  12   3      154.98      194.27     24.52 o 
   2  12   3      197.18      194.42     29.45 o 
   3  12   3      394.57      363.65     33.40 o 
   4  12   3        2.54       16.93     21.83 o 
   5  12   3       57.75       98.76     37.38 o 
   6  12   3       27.42       58.66     28.21 o 
   7  12   3        4.27       53.57     34.52 o 
  -7  13   3        6.17       92.15     78.86 o 
  -6  13   3        0.67       65.79     70.00 o 
  -5  13   3       35.89       53.81     25.63 o 
  -4  13   3       56.96       55.80     23.06 o 
  -3  13   3       62.63       56.73     22.31 o 
  -2  13   3        9.43        7.69     15.83 o 
  -1  13   3       53.04       50.59     18.54 o 
   0  13   3       78.41       89.08     21.36 o 
   1  13   3       11.73       18.84     17.77 o 
   2  13   3       32.94       50.19     21.84 o 
   3  13   3       33.90       45.59     18.23 o 
   4  13   3      171.61      149.02     31.92 o 
   5  13   3        0.18       18.03     20.20 o 
   6  13   3        0.39       58.09     46.91 o 
  -6  14   3        8.72       65.18     64.12 o 
  -5  14   3        0.17      -26.75     26.87 o 
  -4  14   3       16.06       17.91     20.52 o 
  -3  14   3       69.61       59.48     23.82 o 
  -2  14   3       35.21       43.29     18.26 o 
  -1  14   3      109.32      119.38     33.79 o 
   0  14   3      102.54       83.07     30.15 o 
   1  14   3        4.83       19.95     19.86 o 
   2  14   3      149.75      176.05     31.09 o 
   3  14   3        2.88       22.57     20.89 o 
   4  14   3       14.31       46.74     24.44 o 
   5  14   3        1.41       40.16     27.80 o 
  -5  15   3       27.09       37.35     28.06 o 
  -4  15   3       29.00       53.05     25.54 o 
  -3  15   3        1.00       14.81     21.12 o 
  -2  15   3        5.53       36.31     31.90 o 
  -1  15   3       19.63       23.45     24.03 o 
   0  15   3       97.14       89.99     36.72 o 
   1  15   3       83.77       92.57     26.90 o 
   2  15   3       16.77       55.68     30.67 o 
   3  15   3       36.03       53.41     29.08 o 
   4  15   3       14.23       76.86     61.15 o 
  -3  16   3       21.68       35.21     38.29 o 
  -2  16   3        0.29        6.74     31.57 o 
  -1  16   3        0.87       11.52     34.81 o 
   0  16   3        1.12       15.49     28.13 o 
   1  16   3        2.46        4.24     28.74 o 
   2  16   3        4.68       26.01     31.73 o 
   3  16   3       28.37        1.82     28.59 o 
  -9   0   4        0.34      -28.54     58.46 o 
  -8   0   4       65.48       23.64     32.68 o 
  -7   0   4       57.43       64.31     21.71 o 
  -6   0   4      249.62      259.40     27.10 o 
  -5   0   4     2005.52     2030.29     54.39 o 
  -4   0   4     1480.68     1480.48     40.87 o 
  -3   0   4     7188.68     6994.41     99.82 o 
  -2   0   4     9965.88    10171.60     92.78 o 
  -1   0   4    11735.58    11319.68    227.99 o 
   0   0   4      355.81      401.05     25.06 o 
   1   0   4      363.56      370.57     17.47 o 
   2   0   4      368.40      369.30     18.40 o 
   3   0   4     3821.34     3776.85     60.55 o 
   4   0   4     1248.71     1221.04     38.33 o 
   5   0   4      477.80      425.88     28.96 o 
   6   0   4     1448.23     1356.43    116.94 o 
   7   0   4      644.27      553.89    103.19 o 
   8   0   4      354.42      303.02     95.35 o 
   9   0   4       10.93      -65.77     65.77 o 
 -10   1   4       12.36      -98.62     98.62 o 
  -9   1   4       20.85      -32.21     32.21 o 
  -8   1   4        8.04       -4.61     12.86 o 
  -7   1   4        0.84       -8.55     13.34 o 
  -6   1   4      246.45      262.89     18.97 o 
  -5   1   4       17.58       10.85      7.93 o 
  -4   1   4     1556.08     1588.71     30.40 o 
  -3   1   4      489.89      490.31     15.35 o 
  -2   1   4     1005.49      994.06     19.75 o 
  -1   1   4     1088.18     1136.88     19.58 o 
   0   1   4      584.44      582.66     19.56 o 
   1   1   4     2295.04     2260.88     26.05 o 
   2   1   4      473.84      486.28     13.79 o 
   3   1   4      307.38      335.51     17.51 o 
   4   1   4      536.99      566.75     19.79 o 
   5   1   4      562.74      547.63     22.80 o 
   6   1   4      349.82      369.11     38.15 o 
   7   1   4      315.34      143.61    170.39 o 
   8   1   4       12.11      -38.70     38.70 o 
   9   1   4        9.14      -46.30     46.30 o 
 -10   2   4       10.89      -30.49     79.19 o 
  -9   2   4       10.81        5.88     20.31 o 
  -8   2   4      161.84      144.32     20.24 o 
  -7   2   4       79.52       82.71     15.47 o 
  -6   2   4      456.38      503.71     24.42 o 
  -5   2   4     3310.14     3407.69     49.57 o 
  -4   2   4      101.95      106.71     11.64 o 
  -3   2   4     5414.05     5543.09     51.00 o 
  -2   2   4     5139.95     4985.78     51.72 o 
  -1   2   4       22.44       30.61      6.03 o 
   0   2   4       76.17       98.35     13.90 o 
   1   2   4      770.60      741.90     14.99 o 
   2   2   4     2332.04     2348.94     34.56 o 
   3   2   4     1090.78     1114.09     25.72 o 
   4   2   4      884.66      837.81     35.45 o 
   5   2   4        4.98       23.47     15.93 o 
   6   2   4      175.92      190.79     24.10 o 
   7   2   4      183.04      194.73     29.32 o 
   8   2   4      154.14      204.24     71.49 o 
   9   2   4       41.88      -54.17    120.44 o 
 -10   3   4       15.64       17.58     27.44 o 
  -9   3   4      490.29      584.34     50.42 o 
  -8   3   4      475.81      590.99     47.44 o 
  -7   3   4        6.84       -9.57      9.57 o 
  -6   3   4        1.17        6.28      8.87 o 
  -5   3   4     2106.83     2074.09     38.60 o 
  -4   3   4     6754.22     6578.18     62.22 o 
  -3   3   4     1495.16     1423.46     27.00 o 
  -2   3   4     3446.39     3490.98     43.02 o 
  -1   3   4      574.25      599.40     17.01 o 
   0   3   4     1519.90     1501.88     22.44 o 
   1   3   4      713.80      668.93     13.61 o 
   2   3   4     1133.87     1137.65     38.40 o 
   3   3   4     1539.17     1646.37     42.86 o 
   4   3   4     2743.77     2718.81     58.99 o 
   5   3   4     1396.40     1373.87     47.11 o 
   6   3   4       10.52       -2.41     14.87 o 
   7   3   4        7.62       -4.54     26.95 o 
   8   3   4       76.76      -19.07     38.71 o 
   9   3   4       37.83       25.14     56.50 o 
 -10   4   4       18.95       12.55     27.22 o 
  -9   4   4        2.46        3.48     27.04 o 
  -8   4   4       22.17       34.45     21.32 o 
  -7   4   4        6.22       -6.88     10.87 o 
  -6   4   4       93.73      102.07     14.12 o 
  -5   4   4       23.95       30.20      9.30 o 
  -4   4   4        6.26        4.31      8.67 o 
  -3   4   4        0.36        2.50      4.69 o 
  -2   4   4       74.37       86.09      9.59 o 
  -1   4   4      662.49      704.64     16.77 o 
   0   4   4      244.56      263.55     12.30 o 
   1   4   4        0.50       -0.08      3.25 o 
   2   4   4      221.53      253.91     18.77 o 
   3   4   4        1.62        5.00      9.78 o 
   4   4   4       39.03       31.95     14.43 o 
   5   4   4       16.86       17.97     15.31 o 
   6   4   4       31.52       40.64     18.52 o 
   7   4   4        2.38      -10.53     17.59 o 
   8   4   4       58.51       48.10     26.39 o 
   9   4   4        1.07      -37.26     37.26 o 
 -10   5   4       12.44      -10.20     29.22 o 
  -9   5   4      196.59      286.96     43.02 o 
  -8   5   4      383.22      425.02     43.49 o 
  -7   5   4        0.29        1.85     16.31 o 
  -6   5   4       36.53       48.11     12.68 o 
  -5   5   4      836.01      838.83     24.61 o 
  -4   5   4     1507.45     1483.97     32.96 o 
  -3   5   4       65.68       45.66      7.26 o 
  -2   5   4       45.73       35.49      6.36 o 
  -1   5   4      400.68      347.53     13.81 o 
   0   5   4     2317.76     2327.84     35.46 o 
   1   5   4     2886.72     2819.77     33.48 o 
   2   5   4      537.27      530.23     30.45 o 
   3   5   4       24.23       12.92     11.51 o 
   4   5   4     2516.33     2483.44     61.09 o 
   5   5   4      680.27      655.01     36.27 o 
   6   5   4       17.79       -3.78     12.25 o 
   7   5   4        3.57       -8.13     16.62 o 
   8   5   4       51.07       15.93     23.18 o 
   9   5   4       43.21      -16.81     82.61 o 
 -10   6   4       22.92       55.11     32.45 o 
  -9   6   4       23.97       46.78     33.96 o 
  -8   6   4      183.24      180.57     34.82 o 
  -7   6   4      119.83      152.11     31.01 o 
  -6   6   4       14.85       15.85     16.24 o 
  -5   6   4       67.88       78.79     15.85 o 
  -4   6   4        6.53        8.71      6.94 o 
  -3   6   4      238.15      240.35     13.35 o 
  -2   6   4     1145.43     1043.42     23.24 o 
  -1   6   4     2433.19     2308.66     41.68 o 
   0   6   4       58.56       63.58      9.06 o 
   1   6   4      486.20      531.23     17.87 o 
   2   6   4      500.70      436.86     20.46 o 
   3   6   4     1150.35     1046.88     39.69 o 
   4   6   4      542.28      502.87     32.27 o 
   5   6   4        1.48        5.46     14.03 o 
   6   6   4       12.66       11.35     15.52 o 
   7   6   4       63.39       74.30     32.66 o 
   8   6   4       26.03       55.36     26.72 o 
   9   6   4        0.59      -11.76     38.04 o 
 -10   7   4        3.58      -17.97     56.19 o 
  -9   7   4       10.84       40.02     26.93 o 
  -8   7   4        3.94        3.89     30.68 o 
  -7   7   4       35.39       42.54     23.55 o 
  -6   7   4      304.70      322.01     35.28 o 
  -5   7   4       48.72       49.08     12.05 o 
  -4   7   4        5.90        9.75      9.44 o 
  -3   7   4       43.84       52.10      9.34 o 
  -2   7   4      153.80      140.60     11.48 o 
  -1   7   4      527.57      586.77     19.20 o 
   0   7   4       76.68       67.03      9.54 o 
   1   7   4      287.80      266.71     13.92 o 
   2   7   4      949.89      906.23     37.41 o 
   3   7   4        2.44       -5.47     11.30 o 
   4   7   4       15.85       35.49     15.70 o 
   5   7   4        0.20       -1.14     14.07 o 
   6   7   4        1.02       -4.71     15.30 o 
   7   7   4        2.15       -4.23     16.67 o 
   8   7   4       31.43       21.82     23.63 o 
   9   7   4        3.69      -13.95     27.30 o 
  -9   8   4        0.55        6.16     25.82 o 
  -8   8   4      177.86      207.96     37.95 o 
  -7   8   4      255.03      243.16     87.67 o 
  -6   8   4       14.01       20.66     25.86 o 
  -5   8   4      333.54      324.35     29.16 o 
  -4   8   4      682.67      587.03     26.94 o 
  -3   8   4      515.41      535.18     24.44 o 
  -2   8   4     3044.87     2866.55     46.55 o 
  -1   8   4     1010.13      979.43     26.26 o 
   0   8   4       15.70       17.21      8.31 o 
   1   8   4        1.52        3.62      7.23 o 
   2   8   4       79.68       84.74     23.10 o 
   3   8   4     1128.05     1098.54     50.91 o 
   4   8   4      107.23      116.83     22.83 o 
   5   8   4       11.28        2.81     14.58 o 
   6   8   4      236.97      339.32     34.55 o 
   7   8   4      230.67      282.32     35.15 o 
   8   8   4      147.40      197.40     34.86 o 
  -9   9   4       24.54       94.90     36.89 o 
  -8   9   4        1.24       14.63     27.41 o 
  -7   9   4       26.60       65.07     35.87 o 
  -6   9   4       58.66       46.24     27.53 o 
  -5   9   4        0.89       -3.87     14.24 o 
  -4   9   4     1504.48     1512.55     53.00 o 
  -3   9   4      140.44      124.58     17.39 o 
  -2   9   4       75.44       78.18     14.09 o 
  -1   9   4      578.20      571.01     22.53 o 
   0   9   4      377.41      423.82     20.04 o 
   1   9   4      190.87      161.68     20.48 o 
   2   9   4      247.12      223.70     24.44 o 
   3   9   4       19.64        3.40     14.22 o 
   4   9   4      162.56      144.00     23.70 o 
   5   9   4      137.90      135.01     24.73 o 
   6   9   4       72.57       70.11     24.25 o 
   7   9   4       64.73       62.70     24.72 o 
   8   9   4       57.77       50.70     35.37 o 
  -8  10   4       17.09       40.80     31.43 o 
  -7  10   4      223.06      267.22     41.79 o 
  -6  10   4      144.95       85.25     65.33 o 
  -5  10   4        0.20       -5.98     15.97 o 
  -4  10   4       72.45       50.71     16.32 o 
  -3  10   4        7.94        4.20     11.02 o 
  -2  10   4      945.73      894.10     34.88 o 
  -1  10   4      140.14      151.90     16.93 o 
   0  10   4       37.19       21.86     10.69 o 
   1  10   4       28.89       19.84     16.33 o 
   2  10   4      267.91      250.04     27.37 o 
   3  10   4      182.41      184.36     33.26 o 
   4  10   4      183.42      178.27     26.45 o 
   5  10   4        0.81        4.68     16.10 o 
   6  10   4        0.38        7.76     19.61 o 
   7  10   4       22.60       43.73     24.92 o 
  -8  11   4       69.34      124.18     91.41 o 
  -7  11   4       67.74      114.96     55.03 o 
  -6  11   4        3.98       13.95     23.15 o 
  -5  11   4      422.53      388.97     53.77 o 
  -4  11   4      244.78      276.78     33.61 o 
  -3  11   4      239.95      219.27     25.66 o 
  -2  11   4      225.09      209.44     20.14 o 
  -1  11   4      513.62      524.80     27.29 o 
   0  11   4      398.17      433.14     31.70 o 
   1  11   4      240.93      278.81     31.57 o 
   2  11   4      133.71       93.87     29.21 o 
   3  11   4       25.10       16.21     16.84 o 
   4  11   4       73.08       76.65     20.99 o 
   5  11   4      274.05      306.85     35.32 o 
   6  11   4       21.31       33.51     21.92 o 
   7  11   4        1.60       22.90     30.52 o 
  -7  12   4        7.80       69.72     69.25 o 
  -6  12   4       30.17       20.71     26.33 o 
  -5  12   4       27.12        0.50     16.99 o 
  -4  12   4        1.19       -3.05     15.69 o 
  -3  12   4        7.86       12.92     14.45 o 
  -2  12   4       71.43       64.60     15.73 o 
  -1  12   4      136.76       98.37     21.26 o 
   0  12   4       18.39       13.12     15.47 o 
   1  12   4       17.73       17.43     16.76 o 
   2  12   4       17.99       29.73     17.23 o 
   3  12   4      110.14      119.66     23.49 o 
   4  12   4        7.94       13.81     13.76 o 
   5  12   4        2.15       23.65     21.00 o 
   6  12   4        3.41       19.29     27.61 o 
  -7  13   4       17.81      106.19     93.69 o 
  -6  13   4        3.96      -10.79     23.00 o 
  -5  13   4       61.45       63.56     27.12 o 
  -4  13   4      130.02      156.74     30.65 o 
  -3  13   4       10.91       30.83     17.17 o 
  -2  13   4        1.89        6.41     14.22 o 
  -1  13   4       18.51       19.63     16.77 o 
   0  13   4        1.06      -12.88     15.59 o 
   1  13   4       57.28       69.32     22.61 o 
   2  13   4       29.65       31.23     20.89 o 
   3  13   4        0.02       14.44     17.66 o 
   4  13   4      167.96      198.51     31.12 o 
   5  13   4       13.13       39.91     27.35 o 
   6  13   4       22.09       23.46     27.71 o 
  -6  14   4        6.73        1.15     36.73 o 
  -5  14   4        0.81      -14.27     20.24 o 
  -4  14   4        5.23       30.15     23.16 o 
  -3  14   4       57.54       63.98     23.37 o 
  -2  14   4       33.76       90.37     30.55 o 
  -1  14   4       14.93       18.30     21.15 o 
   0  14   4       49.14       32.64     20.70 o 
   1  14   4        0.27       -3.18     18.41 o 
   2  14   4       61.02       79.65     26.28 o 
   3  14   4       57.96       47.52     22.64 o 
   4  14   4        0.65       54.10     42.94 o 
   5  14   4        0.19       43.31     43.33 o 
  -5  15   4        8.93        9.54     28.86 o 
  -4  15   4        0.21       17.82     23.84 o 
  -3  15   4        6.26       -7.75     27.89 o 
  -2  15   4        0.71       16.07     23.43 o 
  -1  15   4        0.21      -11.31     24.70 o 
   0  15   4        3.70      -12.14     20.56 o 
   1  15   4       59.35       48.65     26.12 o 
   2  15   4        3.17        1.17     21.72 o 
   3  15   4        3.45       26.29     29.97 o 
   4  15   4       12.37       29.72     31.97 o 
  -3  16   4       17.26       55.94     39.74 o 
  -2  16   4       45.22       39.92     33.76 o 
  -1  16   4       68.37       68.63     34.78 o 
   0  16   4        2.55       31.62     32.45 o 
   1  16   4       13.16       11.76     24.13 o 
   2  16   4        3.53       34.63     32.77 o 
 -10   1   5        2.24       24.58     29.52 o 
  -9   1   5      111.93       79.70     20.16 o 
  -8   1   5      506.61      561.64     30.28 o 
  -7   1   5      140.50      134.78     17.37 o 
  -6   1   5       22.74       25.43      9.91 o 
  -5   1   5     1724.99     1689.03     35.56 o 
  -4   1   5     2074.60     1959.54     36.29 o 
  -3   1   5     1324.22     1306.74     24.25 o 
  -2   1   5      759.40      691.70     18.44 o 
  -1   1   5      736.80      751.97     17.41 o 
   0   1   5     4915.25     4855.65     40.98 o 
   1   1   5     2927.02     2849.59     33.87 o 
   2   1   5     1033.00     1000.53     20.30 o 
   3   1   5      420.89      442.25     18.84 o 
   4   1   5      234.09      255.08     14.53 o 
   5   1   5      459.96      422.96     30.73 o 
   6   1   5      369.01      399.21     51.94 o 
   7   1   5      139.55       97.22     46.58 o 
   8   1   5       17.47        9.12     58.92 o 
   9   1   5       36.34      -19.23     49.99 o 
 -10   2   5       60.50       20.50     34.91 o 
  -9   2   5       56.05       74.52     28.83 o 
  -8   2   5        0.00      -26.59     26.59 o 
  -7   2   5      202.95      190.61     22.55 o 
  -6   2   5      684.08      713.16     27.44 o 
  -5   2   5      830.61      833.11     26.72 o 
  -4   2   5      205.92      207.72     13.20 o 
  -3   2   5        1.73       13.32      5.76 o 
  -2   2   5      353.71      336.55     14.42 o 
  -1   2   5     3929.00     3826.77     36.99 o 
   0   2   5      644.83      667.40     15.71 o 
   1   2   5      351.60      376.22     12.76 o 
   2   2   5       38.39       40.93      7.45 o 
   3   2   5     2076.87     2046.22     33.48 o 
   4   2   5      940.62      978.68     28.62 o 
   5   2   5       15.17       -5.55     13.62 o 
   6   2   5        0.83       14.20     19.14 o 
   7   2   5      110.53      146.70     49.52 o 
   8   2   5      229.78      137.23     76.73 o 
   9   2   5       49.14       -8.93     56.37 o 
 -10   3   5        0.35      -12.21     39.07 o 
  -9   3   5      157.44      152.48     33.65 o 
  -8   3   5      175.12      194.01     31.22 o 
  -7   3   5      120.36      142.07     18.90 o 
  -6   3   5        1.19       -7.91      7.91 o 
  -5   3   5      215.14      254.12     17.74 o 
  -4   3   5       14.15        3.65      6.82 o 
  -3   3   5        1.04       -0.24      5.02 o 
  -2   3   5     3839.68     3816.71     46.67 o 
  -1   3   5      382.92      367.53     12.09 o 
   0   3   5       51.36       59.79      8.60 o 
   1   3   5     1529.31     1466.32     22.40 o 
   2   3   5      141.65      168.65      9.87 o 
   3   3   5       42.28       55.60     10.69 o 
   4   3   5       10.17       11.86     19.34 o 
   5   3   5      155.24      127.18     20.71 o 
   6   3   5      202.07      193.85     28.91 o 
   7   3   5        0.20       10.39     20.76 o 
   8   3   5        5.74      -62.09     70.71 o 
   9   3   5        0.20      -82.49    101.17 o 
 -10   4   5       85.12      126.59     37.30 o 
  -9   4   5      169.48      183.45     37.39 o 
  -8   4   5        6.36       15.05     37.40 o 
  -7   4   5      364.54      389.31     29.82 o 
  -6   4   5      743.93      688.60     29.03 o 
  -5   4   5      451.95      427.80     19.36 o 
  -4   4   5      310.51      319.43     14.88 o 
  -3   4   5      759.31      826.29     25.40 o 
  -2   4   5     4330.64     4385.17     53.22 o 
  -1   4   5    16691.73    16519.32    101.61 o 
   0   4   5     1158.79     1159.22     22.49 o 
   1   4   5      423.18      452.42     13.67 o 
   2   4   5     3219.43     3212.44     68.88 o 
   3   4   5     4776.37     4519.15     75.97 o 
   4   4   5     1245.95     1323.84     45.66 o 
   5   4   5      242.09      251.66     26.97 o 
   6   4   5        0.39      -14.63     14.63 o 
   7   4   5      141.23      151.38     29.72 o 
   8   4   5      229.64      244.54     64.13 o 
   9   4   5       17.13      -42.29     42.29 o 
 -10   5   5        0.01        4.06     27.05 o 
  -9   5   5       28.55       44.87     26.30 o 
  -8   5   5      103.13       91.26     28.35 o 
  -7   5   5      573.54      552.42     44.06 o 
  -6   5   5        1.79       -7.39      9.36 o 
  -5   5   5      154.26      177.81     16.38 o 
  -4   5   5      726.63      709.54     29.91 o 
  -3   5   5       16.53       27.23      8.68 o 
  -2   5   5     4880.40     4746.16     58.06 o 
  -1   5   5     1644.68     1718.13     28.56 o 
   0   5   5     1493.46     1488.77     29.79 o 
   1   5   5      771.12      786.29     32.50 o 
   2   5   5      136.95      101.62     15.99 o 
   3   5   5       99.75       93.80     17.02 o 
   4   5   5      314.02      293.29     26.43 o 
   5   5   5       16.02       29.06     16.76 o 
   6   5   5       35.35       61.68     19.54 o 
   7   5   5       15.30       20.55     21.33 o 
   8   5   5       78.32       59.76     28.36 o 
   9   5   5       99.10       28.52    118.03 o 
 -10   6   5       43.88       39.91     31.16 o 
  -9   6   5        1.63       23.65     24.88 o 
  -8   6   5       12.88       15.46     22.20 o 
  -7   6   5      193.55      186.55     32.01 o 
  -6   6   5      309.63      325.85     29.21 o 
  -5   6   5      191.76      192.78     17.32 o 
  -4   6   5        8.36        7.62      8.50 o 
  -3   6   5      650.10      663.47     24.68 o 
  -2   6   5     1279.21     1182.04     23.92 o 
  -1   6   5     1245.26     1211.64     26.83 o 
   0   6   5     1097.60     1053.29     25.79 o 
   1   6   5      212.37      224.48     12.20 o 
   2   6   5       63.30       50.35     14.43 o 
   3   6   5      181.80      192.74     22.84 o 
   4   6   5       72.25       69.07     18.74 o 
   5   6   5        2.97        6.95     14.36 o 
   6   6   5        0.07        1.28     16.62 o 
   7   6   5       83.26       79.01     24.55 o 
   8   6   5      115.32       79.60     58.25 o 
   9   6   5       65.18      -29.94     77.42 o 
 -10   7   5        6.96       21.92     34.33 o 
  -9   7   5       11.67       19.43     29.50 o 
  -8   7   5      203.63      260.96     39.17 o 
  -7   7   5      444.49      517.86     45.78 o 
  -6   7   5      112.17       80.48     23.78 o 
  -5   7   5     2102.40     2045.24     52.68 o 
  -4   7   5      646.45      662.13     33.50 o 
  -3   7   5      876.47      848.44     28.84 o 
  -2   7   5        1.33        4.49      6.92 o 
  -1   7   5        2.60        3.71      7.65 o 
   0   7   5     1166.23     1181.50     28.49 o 
   1   7   5      237.11      207.78     14.25 o 
   2   7   5      656.41      651.23     33.08 o 
   3   7   5        4.95       -4.45     12.62 o 
   4   7   5      131.99      149.56     23.76 o 
   5   7   5       67.16       76.07     21.48 o 
   6   7   5      352.15      379.60     34.70 o 
   7   7   5      169.52      172.56     30.43 o 
   8   7   5       29.18       36.88     26.52 o 
  -9   8   5        4.82        7.18     51.01 o 
  -8   8   5       43.29       97.69     57.81 o 
  -7   8   5       41.40        3.62     21.92 o 
  -6   8   5       23.62        4.54     17.54 o 
  -5   8   5       64.88       68.62     13.73 o 
  -4   8   5      354.81      315.19     21.54 o 
  -3   8   5      128.54      129.75     15.79 o 
  -2   8   5       41.24       44.34     12.16 o 
  -1   8   5       77.32       69.92     12.16 o 
   0   8   5       71.41       69.25     11.28 o 
   1   8   5       68.66       78.86     15.01 o 
   2   8   5       20.05       16.61     13.77 o 
   3   8   5        0.71        8.14     14.19 o 
   4   8   5        0.00       -6.48     13.76 o 
   5   8   5       13.44       12.89     17.29 o 
   6   8   5       12.09        5.33     17.57 o 
   7   8   5       37.35       18.46     21.69 o 
   8   8   5        0.01      -21.17     33.52 o 
  -9   9   5        2.64       31.09     42.61 o 
  -8   9   5       56.38      147.04     99.05 o 
  -7   9   5      243.35      197.33     56.68 o 
  -6   9   5       18.41       16.40     14.01 o 
  -5   9   5        0.43        1.29     12.53 o 
  -4   9   5     1047.23     1118.31     36.20 o 
  -3   9   5       99.14       88.32     15.29 o 
  -2   9   5        6.41        7.87      9.06 o 
  -1   9   5       84.04       81.54     13.56 o 
   0   9   5      203.73      210.82     15.98 o 
   1   9   5     1020.39     1013.77     41.82 o 
   2   9   5      367.21      323.74     37.55 o 
   3   9   5      196.11      221.99     26.78 o 
   4   9   5       68.49       66.16     19.72 o 
   5   9   5      173.87      216.56     30.54 o 
   6   9   5      106.70      137.24     28.87 o 
   7   9   5       85.87       77.53     27.63 o 
   8   9   5        0.33      -18.02     32.42 o 
  -7  10   5       21.88       61.76     61.33 o 
  -6  10   5      123.46      164.84     32.80 o 
  -5  10   5       67.07       53.23     30.80 o 
  -4  10   5      148.41      126.01     21.77 o 
  -3  10   5       75.60       48.52     11.84 o 
  -2  10   5       96.89       93.32     15.73 o 
  -1  10   5      874.20      863.56     32.39 o 
   0  10   5      544.90      565.70     34.17 o 
   1  10   5        5.96        3.80     11.69 o 
   2  10   5        0.82        1.04     13.03 o 
   3  10   5      304.05      329.40     31.19 o 
   4  10   5       78.64      118.38     25.54 o 
   5  10   5       19.40       23.56     19.51 o 
   6  10   5       47.43       52.89     24.55 o 
   7  10   5       33.18       23.96     41.37 o 
  -8  11   5        4.18       66.18     53.02 o 
  -7  11   5        0.05       34.01     44.62 o 
  -6  11   5       25.21        5.65     22.66 o 
  -5  11   5       17.30        5.71     21.35 o 
  -4  11   5      105.87      147.40     28.20 o 
  -3  11   5        6.54        6.08     11.17 o 
  -2  11   5       97.91       74.25     16.02 o 
  -1  11   5       63.19      100.31     16.35 o 
   0  11   5      297.59      313.01     29.07 o 
   1  11   5        4.60       28.06     15.33 o 
   2  11   5       37.93       53.49     17.87 o 
   3  11   5       12.27        9.79     11.40 o 
   4  11   5      123.19      125.28     25.71 o 
   5  11   5        1.75        9.40     18.47 o 
   6  11   5       47.19       46.95     25.61 o 
   7  11   5       20.87       38.21     33.45 o 
  -7  12   5      103.37      134.52     32.86 o 
  -6  12   5        4.73       -8.53     19.49 o 
  -5  12   5       33.53       66.17     24.32 o 
  -4  12   5       10.64       28.20     18.73 o 
  -3  12   5        0.63        0.10     13.42 o 
  -2  12   5       70.66       88.78     17.23 o 
  -1  12   5      661.55      666.36     53.53 o 
   0  12   5      218.48      247.70     32.04 o 
   1  12   5       11.64        0.94     17.05 o 
   2  12   5      351.98      412.15     34.67 o 
   3  12   5       61.36       68.94     21.19 o 
   4  12   5       91.73      110.23     24.93 o 
   5  12   5       41.47       40.93     23.08 o 
   6  12   5        1.13       -0.42     29.45 o 
  -7  13   5       15.49       69.01     98.77 o 
  -6  13   5        1.06      -18.95     18.95 o 
  -5  13   5       11.46       11.73     17.92 o 
  -4  13   5        8.46       34.97     20.34 o 
  -3  13   5        1.31       21.76     16.17 o 
  -2  13   5       82.30       89.59     31.57 o 
  -1  13   5        8.25       14.80     20.45 o 
   0  13   5      518.26      486.04     42.08 o 
   1  13   5      198.49      200.46     32.07 o 
   2  13   5       25.84       16.61     17.31 o 
   3  13   5       45.14       57.53     20.91 o 
   4  13   5        6.62       19.78     15.96 o 
   5  13   5       14.10       28.53     23.58 o 
  -6  14   5        2.41       33.40     29.97 o 
  -5  14   5       12.59        4.30     22.89 o 
  -4  14   5       21.78       45.68     22.70 o 
  -3  14   5        1.18       16.91     18.64 o 
  -2  14   5      147.49      133.55     35.32 o 
  -1  14   5       53.24       63.60     24.62 o 
   0  14   5       32.16       39.81     22.73 o 
   1  14   5        0.63       14.84     19.90 o 
   2  14   5       33.54       17.92     21.46 o 
   3  14   5       91.11       80.95     27.29 o 
   4  14   5        4.37       17.14     23.71 o 
  -5  15   5       59.85       54.16     29.89 o 
  -4  15   5       16.31       19.84     23.72 o 
  -3  15   5      101.72      128.06     44.22 o 
  -2  15   5       47.50       77.40     30.25 o 
  -1  15   5        0.02      -12.41     28.59 o 
   0  15   5       37.39       23.31     23.88 o 
   1  15   5       13.27       -3.63     21.15 o 
   2  15   5        1.06       -5.05     22.31 o 
   3  15   5        3.02       -5.77     23.36 o 
  -3  16   5        0.03        7.93     35.42 o 
  -2  16   5        0.82       43.18     42.25 o 
  -1  16   5        0.04       28.90     40.63 o 
   0  16   5        0.33       20.59     30.41 o 
   1  16   5        2.03      -11.62     25.54 o 
   2  16   5       26.35       25.83     26.77 o 
 -10   0   6       51.57       77.22     36.03 o 
  -9   0   6      295.68      264.97     39.87 o 
  -8   0   6       15.09      -11.69     15.84 o 
  -7   0   6       70.04       81.26     21.62 o 
  -6   0   6      707.62      714.16     38.64 o 
  -5   0   6     7503.37     7575.83    131.59 o 
  -4   0   6     4452.91     4535.30     90.76 o 
  -3   0   6       14.28        1.33      7.00 o 
  -1   0   6      981.46      921.45     26.43 o 
   0   0   6     2534.05     2659.38     44.63 o 
   1   0   6     6704.70     7204.52     80.74 o 
   2   0   6     2010.66     2107.53     55.02 o 
   3   0   6     2849.49     2804.90     54.60 o 
   4   0   6      748.91      712.22     32.03 o 
   5   0   6       86.40       47.18     20.58 o 
   6   0   6      237.39      327.72     76.19 o 
   7   0   6      331.91      347.88     84.43 o 
   8   0   6      224.06      -30.46     30.46 o 
   9   0   6      123.70      160.41     85.83 o 
 -10   1   6       97.37       49.43     31.42 o 
  -9   1   6        1.38      -17.32     17.32 o 
  -8   1   6       21.07       13.20     12.41 o 
  -7   1   6        4.36       19.32     12.88 o 
  -6   1   6      274.77      265.37     21.28 o 
  -5   1   6       75.14       96.54     12.74 o 
  -4   1   6     1702.19     1679.97     32.52 o 
  -3   1   6     1998.19     1975.05     29.31 o 
  -2   1   6      103.06       91.54      7.72 o 
  -1   1   6      506.98      555.64     19.52 o 
   0   1   6       15.52       11.05      5.56 o 
   1   1   6      748.10      766.50     17.97 o 
   2   1   6     2372.06     2461.39     33.28 o 
   3   1   6       27.97       44.97      8.94 o 
   4   1   6      493.06      478.63     21.44 o 
   5   1   6        6.63       -1.53     20.74 o 
   6   1   6        0.36      -41.38     41.38 o 
   7   1   6      102.04       -9.76     32.72 o 
   8   1   6        5.11      -38.11     38.11 o 
   9   1   6        0.12      -35.42     35.42 o 
 -10   2   6       68.39       38.77     30.53 o 
  -9   2   6       56.29       76.48     28.12 o 
  -8   2   6       20.92       14.53     13.47 o 
  -7   2   6        9.38        6.24     10.87 o 
  -6   2   6       47.40       45.10     15.35 o 
  -5   2   6      797.04      780.41     27.95 o 
  -4   2   6      962.26     1016.23     25.21 o 
  -3   2   6     1434.79     1643.84     32.10 o 
  -2   2   6      538.01      535.57     13.80 o 
  -1   2   6        3.48        6.52      4.50 o 
   0   2   6     1789.89     1727.51     25.76 o 
   1   2   6      601.10      581.28     17.04 o 
   2   2   6      181.67      216.49     11.96 o 
   3   2   6     1341.21     1367.14     26.70 o 
   4   2   6      752.63      704.74     33.17 o 
   5   2   6     1369.13     1395.56     53.81 o 
   6   2   6        1.51        8.91     18.66 o 
   7   2   6       21.82       -7.76     36.41 o 
   8   2   6      122.86      104.66     54.58 o 
   9   2   6        4.83      -39.32     39.32 o 
 -10   3   6        1.45       -0.76     28.87 o 
  -9   3   6       46.32       55.81     47.99 o 
  -8   3   6      371.78      402.58     28.64 o 
  -7   3   6      374.94      418.55     27.18 o 
  -6   3   6      485.21      487.14     25.59 o 
  -5   3   6       51.53       47.26     10.44 o 
  -4   3   6     2949.80     2881.20     62.02 o 
  -3   3   6     2967.84     2817.08     46.12 o 
  -2   3   6        5.00       17.34      7.33 o 
  -1   3   6      159.16      212.72     10.66 o 
   0   3   6       31.32       60.54      8.37 o 
   1   3   6     1465.72     1481.23     25.06 o 
   2   3   6     5730.04     5671.78     50.56 o 
   3   3   6     1944.43     1978.85     58.56 o 
   4   3   6        0.03       -8.24     17.19 o 
   5   3   6      132.42      130.20     21.86 o 
   6   3   6      451.56      420.27     37.50 o 
   7   3   6      122.39      118.45     30.77 o 
   8   3   6        2.60      -36.75     48.28 o 
   9   3   6        0.92      -50.91     50.91 o 
 -10   4   6        0.08      -21.37     35.73 o 
  -9   4   6        0.46       11.68     31.74 o 
  -8   4   6        0.01       13.97     19.67 o 
  -7   4   6        4.29       -8.08     10.41 o 
  -6   4   6       63.75       53.15     12.79 o 
  -5   4   6       40.03       53.93     14.98 o 
  -4   4   6        0.63        8.59      6.52 o 
  -3   4   6     1593.69     1743.55     35.92 o 
  -2   4   6     1251.96     1274.02     29.54 o 
  -1   4   6      488.10      548.52     17.02 o 
   0   4   6      194.45      199.41     12.02 o 
   1   4   6       29.71       31.38      6.20 o 
   2   4   6        4.15        8.95      6.94 o 
   3   4   6      110.37       98.74     21.50 o 
   4   4   6       20.80        7.20     13.20 o 
   5   4   6       78.20       62.92     19.78 o 
   6   4   6        0.57      -20.40     20.40 o 
   7   4   6       22.58       -1.89     22.34 o 
   8   4   6       19.28      -37.49     39.37 o 
   9   4   6        2.70      -43.03     86.14 o 
 -10   5   6        1.39       -8.15     36.64 o 
  -9   5   6       83.29       71.89     39.94 o 
  -8   5   6      335.47      334.06     39.66 o 
  -7   5   6      270.93      347.17     25.73 o 
  -6   5   6      251.44      301.70     23.80 o 
  -5   5   6      403.48      399.22     22.24 o 
  -4   5   6     2225.77     2146.40     45.64 o 
  -3   5   6     6970.69     6474.50     73.87 o 
  -2   5   6      136.84      112.85     12.27 o 
  -1   5   6       75.31       82.30      9.86 o 
   0   5   6      341.93      412.67     16.04 o 
   1   5   6      499.45      491.20     15.67 o 
   2   5   6     2773.19     2630.55     68.09 o 
   3   5   6      304.91      293.27     25.74 o 
   4   5   6      126.96      124.77     21.49 o 
   5   5   6      254.00      294.13     29.75 o 
   6   5   6       88.70      105.96     24.85 o 
   7   5   6      100.46      154.24     31.31 o 
   8   5   6       65.87       29.85     28.78 o 
 -10   6   6       57.80       64.31     33.66 o 
  -9   6   6      108.09      150.60     43.16 o 
  -8   6   6       44.87       53.48     47.90 o 
  -7   6   6       41.56       38.70     21.76 o 
  -6   6   6       18.36       22.19     11.30 o 
  -5   6   6      130.83      114.65     18.28 o 
  -4   6   6     1491.81     1376.72     59.28 o 
  -3   6   6       49.79       66.60     11.35 o 
  -2   6   6      747.65      736.87     25.09 o 
  -1   6   6     1146.46     1114.10     25.88 o 
   0   6   6     1630.31     1586.83     33.91 o 
   1   6   6      322.75      324.03     15.50 o 
   2   6   6      300.52      305.35     25.51 o 
   3   6   6     1180.94     1163.83     81.61 o 
   4   6   6      436.01      470.92     34.20 o 
   5   6   6      108.75      124.93     24.45 o 
   6   6   6       19.16        8.11     18.21 o 
   7   6   6       19.57       21.45     31.75 o 
   8   6   6       56.00       38.38     34.54 o 
 -10   7   6        3.93      -11.10     48.91 o 
  -9   7   6        0.32       20.49     30.17 o 
  -8   7   6       33.63       62.70     36.86 o 
  -7   7   6       25.81       40.83     23.29 o 
  -6   7   6       56.35       62.58     14.30 o 
  -5   7   6       85.50       75.67     14.88 o 
  -4   7   6       11.33        8.81      9.78 o 
  -3   7   6        4.15       -7.54      8.32 o 
  -2   7   6      646.49      704.07     26.52 o 
  -1   7   6      254.17      250.20     15.66 o 
   0   7   6        0.61        2.10      6.55 o 
   1   7   6      362.89      377.14     23.71 o 
   2   7   6       66.22       32.00     16.35 o 
   3   7   6       43.82       36.33     17.23 o 
   4   7   6        1.08       -4.97     14.24 o 
   5   7   6        4.56       14.76     16.20 o 
   6   7   6       21.00        6.55     18.35 o 
   7   7   6      144.97       93.31     27.32 o 
   8   7   6       48.28       42.97     28.09 o 
  -9   8   6       92.94      120.26     55.92 o 
  -8   8   6        9.93       64.37     60.83 o 
  -7   8   6       77.03       88.18     33.13 o 
  -6   8   6      442.08      452.31     48.08 o 
  -5   8   6      214.97      265.92     22.14 o 
  -4   8   6       77.96      118.44     16.26 o 
  -3   8   6      219.89      221.69     19.20 o 
  -2   8   6      133.97      154.44     20.16 o 
  -1   8   6     2391.24     2325.55    128.69 o 
   0   8   6     2293.32     2349.28     42.94 o 
   1   8   6      262.94      195.74     42.89 o 
   2   8   6      369.38      377.30     30.17 o 
   3   8   6      204.75      219.62     27.12 o 
   4   8   6      192.01      218.47     28.13 o 
   5   8   6       21.00       11.98     18.56 o 
   6   8   6       42.23       -7.78     16.95 o 
   7   8   6       47.12       -1.33     20.80 o 
   8   8   6       78.43       59.56     85.13 o 
  -9   9   6        4.75       29.10     28.81 o 
  -8   9   6       36.36       95.61     82.04 o 
  -7   9   6       56.74       78.38     30.43 o 
  -6   9   6       70.81       74.23     25.04 o 
  -5   9   6      160.32      179.60     25.56 o 
  -4   9   6      500.37      551.03     28.01 o 
  -3   9   6      286.00      306.86     22.49 o 
  -2   9   6       10.90        8.85     10.38 o 
  -1   9   6       64.46       44.03     12.67 o 
   0   9   6        5.70       17.08     12.37 o 
   1   9   6      150.35      151.35     23.12 o 
   2   9   6       15.10       -3.08     15.08 o 
   3   9   6       15.28        7.05     15.13 o 
   4   9   6       99.36       89.26     21.82 o 
   5   9   6      129.21      122.28     27.54 o 
   6   9   6       50.97       50.63     23.29 o 
   7   9   6        3.55       -2.65     35.45 o 
  -8  10   6        8.39       24.32     57.76 o 
  -6  10   6       22.49       13.05     20.80 o 
  -5  10   6        4.58       18.29     16.70 o 
  -4  10   6       10.62        3.49     10.41 o 
  -3  10   6       69.05       67.82     15.36 o 
  -2  10   6       13.98       21.82     11.17 o 
  -1  10   6      466.36      504.45     29.69 o 
   0  10   6      164.47      185.11     24.02 o 
   1  10   6        1.39       12.38     13.56 o 
   2  10   6       20.94       25.37     14.30 o 
   3  10   6      198.70      252.44     30.38 o 
   4  10   6       17.21       33.68     27.29 o 
   5  10   6       58.84       62.97     24.60 o 
   6  10   6        8.32       -3.34     20.94 o 
   7  10   6        1.95       -3.73     23.67 o 
  -8  11   6       20.77       55.61     35.25 o 
  -7  11   6      100.96      182.83     81.80 o 
  -6  11   6      221.51      236.31     41.30 o 
  -5  11   6       12.08        5.87     17.42 o 
  -4  11   6      371.91      384.95     33.45 o 
  -3  11   6      231.63      236.20     23.76 o 
  -2  11   6        4.61        5.35     11.47 o 
  -1  11   6      108.17       60.20     21.72 o 
   0  11   6        0.55       13.77     15.29 o 
   1  11   6        2.64        3.42     14.25 o 
   2  11   6      667.40      646.89     41.11 o 
   3  11   6      242.75      260.31     31.42 o 
   4  11   6       34.49       26.28     19.01 o 
   5  11   6       40.24       43.44     22.61 o 
   6  11   6       70.51       30.64     23.74 o 
  -7  12   6       34.49       93.77     64.38 o 
  -6  12   6       10.30        8.62     22.44 o 
  -5  12   6       49.60       66.26     25.55 o 
  -4  12   6       44.43       53.64     19.09 o 
  -3  12   6        2.02      -11.12     12.18 o 
  -2  12   6       13.49       13.29     12.70 o 
  -1  12   6       22.21       32.19     24.99 o 
   0  12   6        9.22       23.20     19.56 o 
   1  12   6      172.88      177.40     30.37 o 
   2  12   6       96.26       85.48     26.33 o 
   3  12   6      111.97       83.92     19.81 o 
   4  12   6        0.16       20.97     19.92 o 
   5  12   6        8.06       31.55     23.23 o 
   6  12   6        0.13       25.87     25.55 o 
  -7  13   6       47.88       48.80     35.27 o 
  -6  13   6       42.62        4.57     24.24 o 
  -5  13   6        5.77       -0.48     19.60 o 
  -4  13   6      228.01      205.64     31.89 o 
  -3  13   6      290.02      314.74     32.39 o 
  -2  13   6       43.55       39.33     19.58 o 
  -1  13   6        9.45        9.08     23.02 o 
   0  13   6        1.01       18.38     18.53 o 
   1  13   6        0.36       -5.25     19.50 o 
   2  13   6       54.11       49.57     23.11 o 
   3  13   6       89.52       79.30     26.14 o 
   4  13   6        6.40       32.36     25.03 o 
   5  13   6       30.22       40.52     26.54 o 
  -6  14   6        0.27      -15.55     24.45 o 
  -5  14   6       48.58       23.12     20.86 o 
  -4  14   6       57.24       60.20     24.74 o 
  -3  14   6        0.35       39.92     36.36 o 
  -2  14   6       31.27       54.72     28.54 o 
  -1  14   6      106.80      133.32     35.49 o 
   0  14   6       34.06       14.46     22.60 o 
   1  14   6       30.30       16.32     21.84 o 
   2  14   6        7.18        8.03     19.44 o 
   3  14   6       56.02       64.49     27.47 o 
   4  14   6       92.05       85.26     26.59 o 
  -4  15   6        0.95       26.08     35.96 o 
  -3  15   6        0.02       -5.08     31.17 o 
  -2  15   6        1.65       62.99     32.43 o 
  -1  15   6        0.80       28.37     31.10 o 
   0  15   6       31.88        4.65     33.65 o 
   1  15   6        6.58       -6.34     21.58 o 
   2  15   6       12.47      -10.09     22.32 o 
   3  15   6       53.87       28.36     26.33 o 
  -3  16   6        5.67       39.67     36.23 o 
  -2  16   6        0.33       53.54     47.55 o 
  -1  16   6        3.30       98.68     48.78 o 
   0  16   6       62.34       80.64     39.31 o 
   1  16   6        7.89       25.47     26.60 o 
 -10   1   7       78.91       89.77     34.48 o 
  -9   1   7        2.20      -19.53     19.53 o 
  -8   1   7      304.36      328.54     26.65 o 
  -7   1   7      728.46      751.29     33.01 o 
  -6   1   7      561.58      538.45     26.55 o 
  -5   1   7      368.91      351.37     19.05 o 
  -4   1   7      212.38      237.18     14.16 o 
  -3   1   7     1099.11     1028.10     36.55 o 
  -2   1   7     4969.65     4781.08     83.49 o 
  -1   1   7     1560.96     1369.31     24.02 o 
   0   1   7     1097.58     1125.90     22.32 o 
   1   1   7     3007.24     3189.67     38.06 o 
   2   1   7     1457.94     1425.18     27.11 o 
   3   1   7      626.81      596.49     28.68 o 
   4   1   7      510.40      501.55     22.72 o 
   5   1   7        9.49       28.36     25.48 o 
   6   1   7      520.68      548.11     62.99 o 
   7   1   7      351.12      390.32     63.32 o 
   8   1   7       45.68      -25.33     25.33 o 
   9   1   7        0.66      -39.24     39.24 o 
 -10   2   7       16.91        0.73     51.22 o 
  -9   2   7       51.89       39.67     23.22 o 
  -8   2   7       49.84       59.26     16.28 o 
  -7   2   7       81.60       76.91     16.25 o 
  -6   2   7      237.89      233.04     20.22 o 
  -5   2   7      911.91      875.02     26.93 o 
  -4   2   7     1302.66     1249.68     46.72 o 
  -3   2   7     3984.77     4028.05     55.50 o 
  -2   2   7      525.62      580.25     16.07 o 
  -1   2   7     3052.06     2898.59     39.77 o 
   0   2   7     6148.96     6260.51     65.23 o 
   1   2   7      858.62      934.24     21.56 o 
   2   2   7       91.15       88.83      9.98 o 
   3   2   7       10.13        8.75      9.12 o 
   4   2   7      228.35      216.51     23.01 o 
   5   2   7      669.76      661.56     40.43 o 
   6   2   7        0.84        3.78     18.80 o 
   7   2   7       33.60      -29.67     29.67 o 
   8   2   7       84.33       63.17     46.74 o 
   9   2   7       28.62      -39.14     43.47 o 
 -10   3   7        0.77      -10.38     45.93 o 
  -9   3   7        0.79        0.19     35.08 o 
  -8   3   7      108.11      129.11     20.86 o 
  -7   3   7       21.96       17.80     15.55 o 
  -6   3   7      428.15      445.07     25.51 o 
  -5   3   7       21.36       21.56     14.74 o 
  -4   3   7      376.02      350.25     32.20 o 
  -3   3   7     1441.02     1409.03     32.57 o 
  -2   3   7       63.71       58.70      8.97 o 
  -1   3   7     1345.79     1497.54     26.41 o 
   0   3   7       21.78       20.58      6.33 o 
   1   3   7      380.52      391.67     17.61 o 
   2   3   7      104.64       98.20     10.06 o 
   3   3   7       88.83       97.25     17.65 o 
   4   3   7        4.04       12.80     14.19 o 
   5   3   7       78.42       80.84     19.20 o 
   6   3   7        8.21       -3.51     17.97 o 
   7   3   7       28.46       33.01     40.65 o 
   8   3   7        0.62      -37.31     37.31 o 
   9   3   7        0.08      -40.60     40.60 o 
 -10   4   7       75.53       86.36     45.66 o 
  -9   4   7      387.18      453.73     46.06 o 
  -8   4   7      157.63      189.29     22.87 o 
  -7   4   7      251.48      243.71     22.63 o 
  -6   4   7      126.39      135.79     18.49 o 
  -5   4   7      762.98      765.13     28.70 o 
  -4   4   7      699.98      654.89     31.45 o 
  -3   4   7       18.88       18.37      8.85 o 
  -2   4   7      387.43      448.79     19.77 o 
  -1   4   7     3117.28     3058.47     37.70 o 
   0   4   7     4401.84     4261.39     61.70 o 
   1   4   7      599.59      579.01     17.87 o 
   2   4   7        1.29      -13.16     13.16 o 
   3   4   7      145.85      155.65     20.98 o 
   4   4   7      973.06      999.23     49.26 o 
   5   4   7      112.58      154.49     24.17 o 
   6   4   7      308.61      300.95     35.34 o 
   7   4   7        0.17      -17.04     32.32 o 
   8   4   7       25.21       -5.18     57.55 o 
 -10   5   7        1.68       29.39     63.05 o 
  -9   5   7        1.19       44.88     29.04 o 
  -8   5   7       36.55       54.71     25.00 o 
  -7   5   7       49.57       50.91     14.63 o 
  -6   5   7      753.51      695.71     30.68 o 
  -5   5   7      144.34      109.62     15.16 o 
  -4   5   7       82.69       80.42     13.30 o 
  -3   5   7      239.91      236.69     19.85 o 
  -2   5   7       57.12       71.80     11.16 o 
  -1   5   7        0.60        5.14      6.40 o 
   0   5   7      991.13      994.68     29.02 o 
   1   5   7        1.65        6.72      8.73 o 
   2   5   7        2.72       11.12     15.41 o 
   3   5   7      607.05      632.98     52.27 o 
   4   5   7       12.77        5.29     14.78 o 
   5   5   7        0.69       -7.24     14.62 o 
   6   5   7        0.47       -2.50     16.95 o 
   7   5   7        7.46       -2.06     33.36 o 
   8   5   7        0.29      -88.01    116.60 o 
 -10   6   7       12.42       41.91     30.10 o 
  -9   6   7       63.54      115.84     33.62 o 
  -8   6   7       33.56       73.47     27.71 o 
  -7   6   7       87.84       86.97     17.55 o 
  -6   6   7        8.34        7.21     10.93 o 
  -5   6   7      108.22       92.07     15.44 o 
  -4   6   7      196.14      203.91     17.88 o 
  -3   6   7     1181.76     1114.52     33.28 o 
  -2   6   7       98.48      106.34     13.54 o 
  -1   6   7       73.20       50.91     10.39 o 
   0   6   7     1438.28     1351.13     48.65 o 
   1   6   7      250.50      242.30     20.45 o 
   2   6   7       54.14       27.75     18.08 o 
   3   6   7      157.28      167.81     23.98 o 
   4   6   7      124.50      150.89     23.68 o 
   5   6   7      428.40      429.33     35.50 o 
   6   6   7       46.11       27.73     20.92 o 
   7   6   7       18.30        7.47     63.72 o 
   8   6   7       19.55      -24.65     87.66 o 
  -9   7   7        9.93       54.70     61.03 o 
  -8   7   7       49.49       90.62     39.82 o 
  -7   7   7      204.59      223.58     34.64 o 
  -6   7   7      100.87      107.46     16.78 o 
  -5   7   7      124.19      140.92     18.59 o 
  -4   7   7      639.65      620.42     28.03 o 
  -3   7   7      442.15      481.27     24.45 o 
  -2   7   7     3411.75     3367.32     56.52 o 
  -1   7   7      599.35      600.47     24.88 o 
   0   7   7       49.12       37.47      9.02 o 
   1   7   7        6.55        6.68     11.25 o 
   2   7   7      106.67      100.33     20.81 o 
   3   7   7     1102.03     1097.36     47.49 o 
   4   7   7      164.05      182.98     26.60 o 
   5   7   7      153.85      181.84     28.86 o 
   6   7   7      240.80      289.54     65.25 o 
   7   7   7      199.58      179.77     44.45 o 
   8   7   7        8.00      -30.69     66.88 o 
  -9   8   7        8.85       78.85     39.29 o 
  -8   8   7        0.16       20.04     21.72 o 
  -7   8   7       15.92       22.63     25.74 o 
  -6   8   7       33.26       41.69     17.01 o 
  -5   8   7      110.36       89.82     16.07 o 
  -4   8   7        8.67       16.70     12.44 o 
  -3   8   7      335.54      326.83     22.39 o 
  -2   8   7      142.65      139.64     16.87 o 
  -1   8   7      336.97      332.90     23.64 o 
   0   8   7      351.78      306.25     36.24 o 
   1   8   7      200.24      149.22     22.67 o 
   2   8   7       95.34       85.29     22.14 o 
   3   8   7      162.34      134.62     24.18 o 
   4   8   7      226.71      183.10     34.87 o 
   5   8   7       47.43       45.98     20.58 o 
   6   8   7       16.40        6.09     46.10 o 
   7   8   7       14.21       -2.94     22.54 o 
  -9   9   7        6.06       82.75     68.34 o 
  -8   9   7       89.10      117.58     69.01 o 
  -7   9   7      204.70      180.51     53.20 o 
  -6   9   7      346.44      367.53     35.08 o 
  -5   9   7       26.46       20.02     13.45 o 
  -4   9   7       58.34       69.24     15.16 o 
  -3   9   7     1329.45     1234.40     38.95 o 
  -2   9   7      147.97      147.52     17.95 o 
  -1   9   7       23.72        8.05     11.04 o 
   0   9   7        1.70       -6.78     11.66 o 
   1   9   7       18.01       21.73     13.45 o 
   2   9   7      206.86      216.41     27.77 o 
   3   9   7      272.19      315.66     32.59 o 
   4   9   7      200.29      235.22     31.89 o 
   5   9   7        0.41       -7.38     19.68 o 
   6   9   7      159.07      136.53     31.62 o 
   7   9   7       72.30       60.51     28.42 o 
  -8  10   7       41.98      113.74     75.02 o 
  -7  10   7        1.43       30.32     25.59 o 
  -6  10   7       25.99       19.70     21.51 o 
  -5  10   7      109.85      169.57     26.35 o 
  -4  10   7      224.16      264.28     23.04 o 
  -3  10   7      245.19      200.50     20.54 o 
  -2  10   7       37.95       35.69     12.52 o 
  -1  10   7     1012.42     1015.11     52.89 o 
   0  10   7      667.98      765.91     51.50 o 
   1  10   7      137.01      122.58     27.22 o 
   2  10   7       90.63       87.10     22.16 o 
   3  10   7        3.82       -3.14     17.35 o 
   4  10   7      108.76      124.42     27.13 o 
   5  10   7       93.42      109.68     27.43 o 
   6  10   7       13.93        2.95     21.60 o 
   7  10   7        8.44        7.61     27.93 o 
  -8  11   7        0.58      -15.14     27.52 o 
  -7  11   7       45.18        3.66     21.22 o 
  -6  11   7       20.55       43.98     22.98 o 
  -5  11   7       42.24       49.50     19.85 o 
  -4  11   7       47.28       52.00     15.16 o 
  -3  11   7      346.57      337.93     25.32 o 
  -2  11   7        0.59       11.76     10.48 o 
  -1  11   7       31.69       26.83     18.28 o 
   0  11   7      159.92      159.49     27.42 o 
   1  11   7       63.52       54.82     21.22 o 
   2  11   7      141.97      101.70     32.99 o 
   3  11   7      301.53      286.50     34.50 o 
   4  11   7       21.48        6.97     20.34 o 
   5  11   7        6.83       -3.80     19.83 o 
   6  11   7        2.28       -5.30     24.15 o 
  -7  12   7        2.34      -21.84     24.02 o 
  -6  12   7       15.85       14.86     34.23 o 
  -5  12   7        2.75       -4.91     17.35 o 
  -4  12   7       66.41      110.68     23.07 o 
  -3  12   7      185.99      215.36     25.46 o 
  -2  12   7        0.18        2.35     16.17 o 
  -1  12   7       73.26      103.39     27.46 o 
   0  12   7      579.30      633.00     47.21 o 
   1  12   7      115.59       91.26     26.18 o 
   2  12   7        0.20        7.70     18.63 o 
   3  12   7      110.69      105.47     28.69 o 
   4  12   7       78.45       93.84     26.91 o 
   5  12   7       23.29       49.49     27.81 o 
  -6  13   7        5.79        1.31     22.86 o 
  -5  13   7       24.14       47.09     24.28 o 
  -4  13   7       17.49       56.50     27.03 o 
  -3  13   7        0.25        9.40     22.36 o 
  -2  13   7       28.80       49.38     22.37 o 
  -1  13   7       35.20       25.65     24.26 o 
   0  13   7       14.99       13.58     21.32 o 
   1  13   7       51.49       35.93     23.89 o 
   2  13   7        1.99        7.70     20.33 o 
   3  13   7        0.11       -8.71     15.95 o 
   4  13   7        3.24       -8.77     21.99 o 
   5  13   7        0.91        1.75     26.28 o 
  -5  14   7        4.78       31.28     24.58 o 
  -4  14   7        5.66        3.97     18.30 o 
  -3  14   7       30.59       51.24     27.74 o 
  -2  14   7       64.98      107.20     29.99 o 
  -1  14   7        6.72       23.48     22.66 o 
   0  14   7       44.60       54.42     33.65 o 
   1  14   7       30.17       32.10     24.35 o 
   2  14   7       17.38       22.47     24.15 o 
   3  14   7       18.82       22.47     25.54 o 
   4  14   7        9.73       12.60     25.73 o 
  -4  15   7       26.56       17.90     44.85 o 
  -3  15   7       14.18       44.35     35.09 o 
  -2  15   7       71.14      109.55     59.86 o 
  -1  15   7       45.28      100.70     46.06 o 
   0  15   7        0.89       -4.22     28.50 o 
   1  15   7        9.87        1.94     24.21 o 
   2  15   7        5.71       -4.70     23.24 o 
  -2  16   7        0.23        5.10     40.16 o 
  -1  16   7        2.90       71.13     38.81 o 
   0  16   7        0.57       32.93     31.58 o 
 -10   0   8        3.46      -17.24     32.32 o 
  -9   0   8      134.53      115.25     32.97 o 
  -8   0   8      309.68      356.16     63.40 o 
  -7   0   8      159.90      128.39     66.00 o 
  -6   0   8       57.00       56.51     20.03 o 
  -5   0   8     1798.58     1699.83     54.73 o 
  -4   0   8     5440.73     5195.74     80.26 o 
  -3   0   8        7.78       11.76      8.70 o 
  -2   0   8      391.16      350.03     20.35 o 
  -1   0   8      757.57      855.42     29.47 o 
   0   0   8     1777.91     1775.86     42.31 o 
   1   0   8     5744.22     5431.02     76.11 o 
   2   0   8     4989.34     5051.10     75.76 o 
   3   0   8      108.32       72.41     22.97 o 
   4   0   8      240.18      265.95     30.77 o 
   5   0   8      693.84      788.00     96.01 o 
   6   0   8      333.95      333.60     79.46 o 
   7   0   8       31.29      -49.87     52.51 o 
   8   0   8       26.24       13.38     62.84 o 
 -10   1   8        2.47       19.18     21.24 o 
  -9   1   8        1.63      -18.09     19.10 o 
  -8   1   8       30.64       46.51     16.45 o 
  -7   1   8      117.20      120.42     18.27 o 
  -6   1   8      314.68      322.49     22.86 o 
  -5   1   8      393.92      376.67     19.40 o 
  -4   1   8        0.10        1.77      6.01 o 
  -3   1   8      101.51       88.69     11.20 o 
  -2   1   8      268.58      288.02     14.91 o 
  -1   1   8        9.11        5.43      5.43 o 
   0   1   8      207.79      211.83     12.21 o 
   1   1   8      202.37      234.53     13.30 o 
   2   1   8       39.04       58.49      9.82 o 
   3   1   8       68.59       64.65     12.61 o 
   4   1   8      101.64      101.88     25.56 o 
   5   1   8        0.01      -16.74     16.74 o 
   6   1   8       26.53       46.62     40.09 o 
   7   1   8      140.79      148.77     49.39 o 
   8   1   8       12.66      -53.95     53.95 o 
 -10   2   8        4.59      -18.00     25.46 o 
  -9   2   8      210.49      201.56     27.63 o 
  -8   2   8      438.63      473.36     30.80 o 
  -7   2   8      209.33      188.84     21.08 o 
  -6   2   8      165.84      183.51     18.97 o 
  -5   2   8      392.20      395.07     22.06 o 
  -4   2   8     1038.18     1022.45     26.14 o 
  -3   2   8      940.86      902.12     21.13 o 
  -2   2   8       46.81       60.89      7.88 o 
  -1   2   8       86.61      107.23      9.48 o 
   0   2   8      701.71      679.42     21.41 o 
   1   2   8     8764.15     8790.22     71.70 o 
   2   2   8      711.72      755.70     21.90 o 
   3   2   8      279.88      299.30     19.13 o 
   4   2   8      583.45      589.97     32.99 o 
   5   2   8       56.67       65.18     22.41 o 
   6   2   8      184.42      224.57     51.90 o 
   7   2   8        0.52      -29.14     29.14 o 
   8   2   8       12.14      -24.30     24.30 o 
 -10   3   8       52.64       60.85     32.84 o 
  -9   3   8        7.29       32.51     19.31 o 
  -8   3   8       46.38       33.31     15.55 o 
  -7   3   8      265.49      318.18     24.95 o 
  -6   3   8      702.70      724.70     34.09 o 
  -5   3   8     1339.23     1254.86     35.89 o 
  -4   3   8       46.81       54.52     14.07 o 
  -3   3   8     1461.68     1482.70     34.80 o 
  -2   3   8     2557.38     2437.10     33.10 o 
  -1   3   8      469.55      391.54     17.47 o 
   0   3   8      473.29      447.39     16.69 o 
   1   3   8       29.05       31.48      8.31 o 
   2   3   8     1892.73     1919.14     35.27 o 
   3   3   8     1205.03     1130.58     45.91 o 
   4   3   8        5.08        4.30     15.42 o 
   5   3   8       25.86       29.81     20.91 o 
   6   3   8       15.50       12.57     20.99 o 
   7   3   8      159.60       11.67     59.25 o 
   8   3   8      100.12       76.49     53.04 o 
 -10   4   8        0.27      -22.02     26.89 o 
  -9   4   8        0.13       13.36     35.55 o 
  -8   4   8        1.30      -12.17     21.92 o 
  -7   4   8        9.67        4.21     10.69 o 
  -6   4   8       33.48       50.82     13.55 o 
  -5   4   8        0.01       -3.33      7.75 o 
  -4   4   8        0.56       -3.41      7.54 o 
  -3   4   8       60.64       79.09     12.24 o 
  -2   4   8       17.29       14.37      7.89 o 
  -1   4   8      809.62      856.40     22.21 o 
   0   4   8      908.01      923.92     26.36 o 
   1   4   8      336.75      362.48     16.14 o 
   2   4   8        5.40        3.41     11.76 o 
   3   4   8      110.08       92.65     18.07 o 
   4   4   8       48.43       44.65     17.93 o 
   5   4   8      198.23      157.10     23.84 o 
   6   4   8        6.04        7.67     25.12 o 
   7   4   8        0.64       -5.26     36.74 o 
   8   4   8        7.02       -4.80     40.25 o 
 -10   5   8       10.64       17.30     44.39 o 
  -9   5   8       17.56       37.15     29.68 o 
  -8   5   8        1.31        8.43     13.45 o 
  -7   5   8      201.39      195.55     22.02 o 
  -6   5   8      452.85      505.46     27.54 o 
  -5   5   8       15.32       23.72     10.31 o 
  -4   5   8       39.46       54.57     12.84 o 
  -3   5   8      722.23      729.39     27.33 o 
  -2   5   8     2290.58     2140.81     42.86 o 
  -1   5   8     1008.70     1000.35     24.68 o 
   0   5   8      457.40      475.41     18.98 o 
   1   5   8       98.88       85.29     11.17 o 
   2   5   8      519.81      535.28     32.31 o 
   3   5   8      166.01      161.54     23.75 o 
   4   5   8      326.50      402.75     38.77 o 
   5   5   8      228.92      255.21     29.43 o 
   6   5   8       10.43       -0.50     20.56 o 
   7   5   8      137.84      123.59     35.08 o 
   8   5   8       15.58      -54.24     54.24 o 
 -10   6   8        6.58       50.92     47.94 o 
  -9   6   8       61.41       79.02     51.09 o 
  -8   6   8      316.57      387.13     67.36 o 
  -7   6   8      436.39      404.28     33.82 o 
  -6   6   8      123.50      128.13     18.15 o 
  -5   6   8      314.41      257.57     21.73 o 
  -4   6   8       43.16       59.52     13.48 o 
  -3   6   8      803.67      743.24     30.83 o 
  -2   6   8      487.54      489.90     23.23 o 
  -1   6   8       96.04      108.04     13.42 o 
   0   6   8     1416.84     1435.10     33.35 o 
   1   6   8     2003.50     1809.82     53.22 o 
   2   6   8       10.64        6.91     13.76 o 
   3   6   8      532.34      501.90     42.55 o 
   4   6   8       43.62       55.24     30.49 o 
   5   6   8       69.67       81.39     24.01 o 
   6   6   8      223.27      234.62     32.11 o 
   7   6   8        7.40      -10.42     42.09 o 
   8   6   8       37.62      -41.26    124.01 o 
  -9   7   8       12.26       56.14     52.75 o 
  -8   7   8       18.06       32.12     41.96 o 
  -7   7   8        0.12       10.51     19.45 o 
  -6   7   8        0.17        0.72      9.80 o 
  -5   7   8      353.89      350.11     32.89 o 
  -4   7   8        7.59       12.98     10.82 o 
  -3   7   8      270.79      230.38     19.86 o 
  -2   7   8       12.34        9.73      9.95 o 
  -1   7   8      192.82      203.99     22.85 o 
   0   7   8       76.53       71.33     12.75 o 
   1   7   8       36.08       30.23     15.09 o 
   2   7   8       15.14       21.47     13.49 o 
   3   7   8       26.39       37.12     18.60 o 
   4   7   8       28.47       24.02     17.23 o 
   5   7   8        0.16       -5.31     19.78 o 
   6   7   8        0.35      -28.51     28.51 o 
   7   7   8        0.57      -32.43     43.33 o 
  -9   8   8       24.76      106.63    101.81 o 
  -8   8   8       70.21       87.59     49.84 o 
  -7   8   8       63.02       55.77     26.44 o 
  -6   8   8        0.51       -0.12     10.46 o 
  -5   8   8      407.34      463.59     32.69 o 
  -4   8   8     1183.70     1101.18     37.70 o 
  -3   8   8      365.94      386.33     25.66 o 
  -2   8   8      426.17      438.45     25.10 o 
  -1   8   8       58.63       48.79     13.07 o 
   0   8   8      675.10      653.91     70.56 o 
   1   8   8     1201.22     1258.64     57.73 o 
   2   8   8      349.02      336.22     32.03 o 
   3   8   8      240.15      201.12     29.08 o 
   4   8   8      137.17      123.50     27.07 o 
   5   8   8       76.42       99.16     26.35 o 
   6   8   8      113.75      130.93     29.93 o 
   7   8   8       55.05       -2.86     65.75 o 
  -9   9   8        0.22       33.22    109.42 o 
  -8   9   8       13.38       90.91     88.96 o 
  -7   9   8        6.32      -13.94     22.97 o 
  -6   9   8       31.87       18.40     20.96 o 
  -5   9   8       64.37       76.81     15.98 o 
  -4   9   8        0.22        0.91     11.27 o 
  -3   9   8      205.05      192.84     20.19 o 
  -2   9   8        3.50        7.64     11.45 o 
  -1   9   8       39.25       28.02     12.37 o 
   0   9   8       53.76       59.76     33.04 o 
   1   9   8      634.91      466.45     77.16 o 
   2   9   8      167.59      154.28     25.56 o 
   3   9   8      279.00      295.53     32.80 o 
   4   9   8        5.88        5.36     17.46 o 
   5   9   8        3.86      -25.88     25.88 o 
   6   9   8        8.47       -7.52     31.56 o 
   7   9   8       15.96       -2.44     51.54 o 
  -8  10   8       46.35       83.96     59.79 o 
  -7  10   8       38.89       23.52     24.34 o 
  -6  10   8       12.68        4.08     29.82 o 
  -5  10   8       86.38      110.46     18.22 o 
  -4  10   8        0.75        6.22     12.54 o 
  -3  10   8        2.51       -0.97     11.38 o 
  -2  10   8      364.69      350.05     25.02 o 
  -1  10   8       17.31       -1.91     16.48 o 
   0  10   8      802.28      808.56    101.92 o 
   1  10   8      464.73      439.84     39.27 o 
   2  10   8        0.98       24.39     18.44 o 
   3  10   8       61.23       64.85     24.17 o 
   4  10   8        0.16       -1.33     19.68 o 
   5  10   8        1.37        3.05     30.75 o 
   6  10   8       27.70       23.09     24.86 o 
  -8  11   8        0.40       91.75    112.77 o 
  -7  11   8       16.27       10.72     23.76 o 
  -6  11   8      134.58      168.62     44.11 o 
  -5  11   8      116.45      158.11     33.13 o 
  -4  11   8       42.60       30.76     14.85 o 
  -3  11   8       53.32       37.55     15.15 o 
  -2  11   8       96.49      106.59     24.16 o 
  -1  11   8      106.05       49.93     26.85 o 
   0  11   8       53.09       37.55     33.29 o 
   1  11   8       22.38       19.70     19.93 o 
   2  11   8       42.02       23.44     21.06 o 
   3  11   8      308.42      370.76     42.11 o 
   4  11   8       78.03       80.64     27.05 o 
   5  11   8        0.12      -18.73     20.92 o 
   6  11   8       11.40       -2.03     24.73 o 
  -7  12   8        0.23      -12.39     26.56 o 
  -6  12   8        2.67       -5.20     22.20 o 
  -5  12   8       16.65       42.53     29.75 o 
  -4  12   8       41.83       60.71     21.40 o 
  -3  12   8        6.55       13.95     14.63 o 
  -2  12   8       23.49       26.17     15.11 o 
  -1  12   8      156.91      168.19     32.84 o 
   0  12   8       41.92       46.04     42.09 o 
   1  12   8        9.33       12.89     21.18 o 
   2  12   8        0.28        5.12     18.11 o 
   3  12   8       13.39       -7.52     20.71 o 
   4  12   8       70.40       82.20     28.66 o 
   5  12   8        0.46        1.82     25.28 o 
  -6  13   8       53.80       73.49     31.98 o 
  -5  13   8        7.67       14.03     21.25 o 
  -4  13   8       14.52       40.68     24.77 o 
  -3  13   8      102.52      120.40     26.71 o 
  -2  13   8       51.27       69.48     26.46 o 
  -1  13   8       19.19       36.96     24.97 o 
   0  13   8       17.88       85.71     46.70 o 
   1  13   8       10.94        9.73     20.75 o 
   2  13   8        3.63       -7.00     19.19 o 
   3  13   8       34.93        4.42     22.42 o 
   4  13   8       76.24       62.81     30.89 o 
  -5  14   8       25.07       10.98     24.30 o 
  -4  14   8       50.07      124.50     69.35 o 
  -3  14   8       27.84       96.11     49.54 o 
  -2  14   8        0.28       23.25     26.60 o 
  -1  14   8        0.63       -2.04     22.13 o 
   0  14   8       29.00       37.14     30.14 o 
   1  14   8       25.83        1.16     20.44 o 
   2  14   8        0.70       -1.14     23.09 o 
   3  14   8       32.82       -1.23     38.62 o 
  -4  15   8        0.47       10.98     34.16 o 
  -3  15   8        8.71       71.59     37.24 o 
  -2  15   8        3.80       77.51     53.15 o 
  -1  15   8        0.21       21.52     27.11 o 
   0  15   8       16.92       38.80     28.68 o 
   1  15   8        0.01        1.97     23.28 o 
   2  15   8        1.59      -18.51     25.56 o 
 -10   1   9       29.98       44.13     20.98 o 
  -9   1   9       24.89       29.73     17.99 o 
  -8   1   9        2.90      -12.19     15.41 o 
  -7   1   9       21.22       10.68     12.71 o 
  -6   1   9      859.51      862.27     33.57 o 
  -5   1   9     1312.09     1319.59     36.29 o 
  -4   1   9      331.50      327.60     16.44 o 
  -3   1   9       17.16       20.79      7.11 o 
  -2   1   9      253.93      226.10     12.91 o 
  -1   1   9     2407.50     2213.65     34.82 o 
   0   1   9     1787.53     1793.70     31.61 o 
   1   1   9        0.77        7.40      7.93 o 
   2   1   9       51.27       68.23     11.42 o 
   3   1   9       93.55      109.48     16.79 o 
   4   1   9      164.30      198.75     26.67 o 
   5   1   9      378.61      360.72     51.59 o 
   6   1   9        1.66       -3.03     30.95 o 
   7   1   9       85.23       41.11     41.76 o 
   8   1   9       59.49       29.71     47.96 o 
 -10   2   9        0.04      -10.98     28.44 o 
  -9   2   9      172.77      164.74     26.67 o 
  -8   2   9       62.71       63.52     19.25 o 
  -7   2   9      479.85      530.94     29.88 o 
  -6   2   9      129.55      141.74     22.81 o 
  -5   2   9      150.80      219.24     18.62 o 
  -4   2   9     1210.57     1095.10     50.35 o 
  -3   2   9      801.65      766.52     21.04 o 
  -2   2   9      484.30      436.56     18.75 o 
  -1   2   9      375.86      380.09     16.16 o 
   0   2   9     1287.04     1265.51     27.13 o 
   1   2   9     1712.03     1811.73     32.54 o 
   2   2   9      646.83      663.10     22.60 o 
   3   2   9       42.82       53.99     20.40 o 
   4   2   9      160.92      132.99     24.93 o 
   5   2   9      155.70      177.84     32.35 o 
   6   2   9      263.86      206.98     49.68 o 
   7   2   9        4.35      -25.74     33.55 o 
   8   2   9        4.91      -32.99     41.51 o 
 -10   3   9        0.84        9.28     29.74 o 
  -9   3   9       37.91       16.28     16.59 o 
  -8   3   9        7.95       -4.87     14.46 o 
  -7   3   9        0.08       14.17     25.45 o 
  -6   3   9      154.41      140.61     18.26 o 
  -5   3   9       70.73       89.87     14.10 o 
  -4   3   9        0.62        0.22      8.00 o 
  -3   3   9       97.00      122.45     13.67 o 
  -2   3   9       28.80       23.92      6.61 o 
  -1   3   9      578.00      550.74     20.70 o 
   0   3   9      311.83      299.16     15.35 o 
   1   3   9       15.27       -2.87      7.56 o 
   2   3   9       61.25       63.85     11.36 o 
   3   3   9       16.60       19.22     17.44 o 
   4   3   9      378.84      365.50     29.66 o 
   5   3   9      111.05      141.71     27.92 o 
   6   3   9       46.07       -9.53     36.00 o 
   7   3   9        1.58      -32.46     32.46 o 
   8   3   9        5.43      -29.48     29.48 o 
 -10   4   9       15.13       14.54     26.63 o 
  -9   4   9      266.42      306.96     40.41 o 
  -8   4   9      631.23      658.19     35.46 o 
  -7   4   9       36.65       37.06     14.29 o 
  -6   4   9      688.73      716.38     31.74 o 
  -5   4   9        0.90        7.56      8.47 o 
  -4   4   9     1333.33     1277.52     43.27 o 
  -3   4   9     2919.47     2816.05     50.46 o 
  -2   4   9      814.66      771.02     27.30 o 
  -1   4   9        3.58       14.19      6.81 o 
   0   4   9     1456.66     1461.75     30.27 o 
   1   4   9      842.28      889.08     24.97 o 
   2   4   9     1196.68     1087.87     59.78 o 
   3   4   9      500.02      523.91     33.23 o 
   4   4   9        8.18        1.66     15.56 o 
   5   4   9     1080.78     1087.61     54.56 o 
   6   4   9      162.12      190.57     46.90 o 
   7   4   9       14.66      -20.61     27.19 o 
   8   4   9        9.33      -26.54     56.00 o 
 -10   5   9       59.54       45.25     32.77 o 
  -9   5   9       17.76       21.85     41.83 o 
  -8   5   9        3.27       13.92     20.79 o 
  -7   5   9        0.38        5.05     13.56 o 
  -6   5   9       59.68       60.03     14.80 o 
  -5   5   9      132.33      124.66     17.68 o 
  -4   5   9       33.21       50.05     12.50 o 
  -3   5   9        6.64        1.15      8.55 o 
  -2   5   9      551.13      534.37     24.07 o 
  -1   5   9     1178.41     1141.07     33.31 o 
   0   5   9        3.69       -2.42      7.57 o 
   1   5   9      467.15      484.42     40.00 o 
   2   5   9      199.76      167.98     22.99 o 
   3   5   9       31.08       24.24     16.20 o 
   4   5   9     1078.17     1085.76     47.61 o 
   5   5   9        6.37        7.29     21.42 o 
   6   5   9       58.39       14.09     22.90 o 
   7   5   9       52.46        3.11     35.96 o 
   8   5   9        0.95      -41.16     41.16 o 
 -10   6   9        5.87        2.06     41.52 o 
  -9   6   9       48.01      103.19     79.99 o 
  -8   6   9       44.87       57.97     29.47 o 
  -7   6   9      145.84      141.47     22.23 o 
  -6   6   9       10.56       14.98     11.25 o 
  -5   6   9       56.77       55.56     13.83 o 
  -4   6   9     1619.03     1515.29     41.78 o 
  -3   6   9      850.91      901.95     32.61 o 
  -2   6   9      556.27      585.74     26.02 o 
  -1   6   9       48.83       56.86     12.19 o 
   0   6   9       77.61       86.96     12.12 o 
   1   6   9      784.91      803.84     43.69 o 
   2   6   9       66.59       64.31     19.04 o 
   3   6   9       38.84       30.70     17.68 o 
   4   6   9       91.46       73.74     21.89 o 
   5   6   9       16.84        3.72     35.96 o 
   6   6   9       89.36       68.15     28.75 o 
   7   6   9       13.44      -29.03     44.30 o 
  -9   7   9       93.44      165.89     63.37 o 
  -8   7   9        0.87       31.10     37.26 o 
  -7   7   9       10.75        1.97     12.94 o 
  -6   7   9      280.76      298.31     24.89 o 
  -5   7   9      532.14      591.38     29.96 o 
  -4   7   9      224.07      243.06     21.24 o 
  -3   7   9       64.68       69.88     15.08 o 
  -2   7   9      320.01      318.62     22.20 o 
  -1   7   9      619.79      599.40     26.57 o 
   0   7   9      233.69      242.27     26.51 o 
   1   7   9       92.81      106.99     24.22 o 
   2   7   9       31.26       32.04     16.99 o 
   3   7   9      466.38      437.59     35.67 o 
   4   7   9      501.26      501.98     39.34 o 
   5   7   9      120.61      107.90     27.67 o 
   6   7   9       21.93       -7.36     44.57 o 
   7   7   9        4.94      -30.01     43.55 o 
  -9   8   9        6.37       59.86     83.29 o 
  -8   8   9        0.45       66.88     90.51 o 
  -7   8   9        3.74       11.20     18.62 o 
  -6   8   9        4.49        2.50     18.63 o 
  -5   8   9        2.54       14.60     12.23 o 
  -4   8   9      350.04      338.18     24.35 o 
  -3   8   9        5.40       -3.12     10.76 o 
  -2   8   9       12.30       -2.42     10.60 o 
  -1   8   9       44.71       33.56     12.11 o 
   0   8   9       59.62       55.02     21.03 o 
   1   8   9        2.17        8.26     15.29 o 
   2   8   9      448.49      412.72     35.12 o 
   3   8   9       28.17       11.44     17.74 o 
   4   8   9       95.46       50.66     33.82 o 
   5   8   9        1.97       -7.82     20.12 o 
   6   8   9        3.63      -27.21     36.50 o 
   7   8   9        3.28      -61.57     61.57 o 
  -8   9   9       11.51      109.10     85.14 o 
  -7   9   9       54.07       18.00     22.22 o 
  -6   9   9      112.70      129.35     19.93 o 
  -5   9   9       72.25      100.97     18.58 o 
  -4   9   9      100.48      114.53     18.81 o 
  -3   9   9       52.74       43.77     14.33 o 
  -2   9   9       67.62       73.47     15.71 o 
  -1   9   9      101.59      137.17     24.50 o 
   0   9   9        4.70       16.12     17.96 o 
   1   9   9      255.21      253.29     32.55 o 
   2   9   9        7.22       -1.67     17.30 o 
   3   9   9      144.29      111.97     27.19 o 
   4   9   9      347.71      390.29     50.29 o 
   5   9   9       34.90       15.00     49.76 o 
   6   9   9        1.54      -34.45     34.91 o 
  -8  10   9        8.23      262.87    243.86 o 
  -7  10   9       14.91       -1.82     20.92 o 
  -6  10   9        5.54       27.36     21.72 o 
  -5  10   9       66.29       78.30     17.51 o 
  -4  10   9       99.66       94.92     18.05 o 
  -3  10   9      322.66      353.14     26.27 o 
  -2  10   9       45.11       41.61     15.30 o 
  -1  10   9        6.30      -13.43     16.84 o 
   0  10   9      346.94      332.11     37.55 o 
   1  10   9       94.41       66.25     20.66 o 
   2  10   9      219.34      278.07     35.46 o 
   3  10   9        3.31       -8.92     17.03 o 
   4  10   9       22.85        0.82     21.55 o 
   5  10   9       26.98       -3.81     26.80 o 
   6  10   9        8.63       -7.52     38.69 o 
  -7  11   9        2.76      -10.64     21.75 o 
  -6  11   9        1.93       -3.45     19.75 o 
  -5  11   9        0.22       18.72     22.50 o 
  -4  11   9        5.03       14.14     16.75 o 
  -3  11   9       33.29       13.60     19.45 o 
  -2  11   9       81.92       45.44     20.84 o 
  -1  11   9        0.06       13.39     19.31 o 
   0  11   9        0.78       14.57     17.89 o 
   1  11   9       24.14        7.01     20.53 o 
   2  11   9       13.64       17.17     19.99 o 
   3  11   9        0.43       -9.69     20.58 o 
   4  11   9        1.60       -0.61     21.33 o 
   5  11   9        7.41      -25.37     25.37 o 
  -7  12   9       11.19       -8.26     31.57 o 
  -6  12   9       44.55       33.72     23.41 o 
  -5  12   9        0.05       35.05     39.72 o 
  -4  12   9      130.55      124.15     21.65 o 
  -3  12   9      267.71      297.42     33.79 o 
  -2  12   9      178.53      154.92     48.82 o 
  -1  12   9       38.63       32.09     18.65 o 
   0  12   9       45.85       42.15     24.50 o 
   1  12   9      200.92      200.47     35.72 o 
   2  12   9       61.42       32.10     22.18 o 
   3  12   9        0.18       -3.16     21.64 o 
   4  12   9        0.58       18.03     26.16 o 
   5  12   9        6.39      -13.60     43.71 o 
  -6  13   9        0.63       15.18     25.06 o 
  -5  13   9       34.12       42.28     27.83 o 
  -4  13   9       11.95       77.51     48.06 o 
  -3  13   9        5.40       18.36     21.58 o 
  -2  13   9       54.95       47.15     33.79 o 
  -1  13   9       84.02      121.00     31.67 o 
   0  13   9        6.07       26.66     24.38 o 
   1  13   9        1.72       -1.68     23.24 o 
   2  13   9       17.28       24.08     25.19 o 
   3  13   9        8.32      -22.54     22.54 o 
   4  13   9       16.18       40.30     30.30 o 
  -5  14   9       14.95       36.51     26.23 o 
  -4  14   9        3.85       53.58     70.82 o 
  -3  14   9       50.47      248.29     79.02 o 
  -2  14   9       17.57       60.62     26.65 o 
  -1  14   9       29.28       39.14     25.87 o 
   0  14   9        7.43       15.10     25.85 o 
   1  14   9       23.01       25.19     31.25 o 
   2  14   9       12.47       11.13     25.35 o 
   3  14   9        2.52        2.92     45.42 o 
  -3  15   9        1.54      117.73    108.06 o 
  -2  15   9       32.33       76.35     72.33 o 
  -1  15   9       24.60       41.91     29.83 o 
   0  15   9       12.42       28.96     65.09 o 
   1  15   9        0.08       50.87     49.87 o 
 -10   0  10       21.46       -4.58     25.36 o 
  -9   0  10       44.07       -1.06     49.70 o 
  -8   0  10     1224.23     1277.09    124.46 o 
  -7   0  10      382.33      402.16     43.01 o 
  -6   0  10       58.75       48.96     22.06 o 
  -5   0  10       10.25      -15.37     23.99 o 
  -4   0  10       49.82       48.15     13.83 o 
  -3   0  10     2141.41     2104.97     72.51 o 
  -2   0  10     1784.73     1628.73     45.35 o 
  -1   0  10      837.90      821.35     33.49 o 
   0   0  10       93.41       93.54     15.84 o 
   1   0  10     3813.67     3811.86     70.03 o 
   2   0  10     1951.09     1907.35     51.66 o 
   3   0  10      107.57      100.28     24.81 o 
   4   0  10      131.84      142.77     51.33 o 
   5   0  10      292.69      295.58     69.81 o 
   6   0  10      209.75      230.71     69.81 o 
   7   0  10      119.24      173.81     77.40 o 
   8   0  10        0.36       13.07     56.81 o 
 -10   1  10        0.16      -23.42     27.06 o 
  -9   1  10       28.02       20.86     19.32 o 
  -8   1  10       14.51       10.42     29.83 o 
  -7   1  10       10.10       -2.25     12.11 o 
  -6   1  10       55.75       68.17     15.26 o 
  -5   1  10      144.36      181.86     17.79 o 
  -4   1  10      939.72      894.31     29.53 o 
  -3   1  10      648.11      650.21     21.86 o 
  -2   1  10        6.58        3.36      6.42 o 
  -1   1  10      184.43      162.35     12.73 o 
   0   1  10     1041.26     1027.84     26.17 o 
   1   1  10      216.49      240.99     15.60 o 
   2   1  10       12.20       18.69     10.27 o 
   3   1  10      100.74      106.35     19.56 o 
   4   1  10      122.19      131.59     35.58 o 
   5   1  10       72.63       52.15     32.89 o 
   6   1  10        4.40      -33.72     33.72 o 
   7   1  10        3.90      -24.63     37.30 o 
   8   1  10       46.61      -38.96     41.86 o 
 -10   2  10       17.79       16.45     28.44 o 
  -9   2  10       62.57       39.15     18.55 o 
  -8   2  10      243.36      272.34     29.20 o 
  -7   2  10      645.46      671.39     34.81 o 
  -6   2  10        8.43       17.40     14.09 o 
  -5   2  10       96.76      125.96     15.86 o 
  -4   2  10      502.87      491.46     24.19 o 
  -3   2  10       79.95       61.08     11.89 o 
  -2   2  10     1081.97     1041.37     33.90 o 
  -1   2  10      193.37      188.87     14.08 o 
   0   2  10      129.86      147.70     12.93 o 
   1   2  10      244.37      263.16     16.39 o 
   2   2  10      516.38      525.21     23.01 o 
   3   2  10       53.38       60.81     21.85 o 
   4   2  10        2.43      -13.52     16.50 o 
   5   2  10       12.77       -7.53     30.40 o 
   6   2  10       77.58       53.10     41.17 o 
   7   2  10        0.34      -20.66     31.76 o 
   8   2  10        0.83        5.47     45.35 o 
 -10   3  10        4.90      -16.35     40.58 o 
  -9   3  10      118.29      126.52     33.52 o 
  -8   3  10      583.85      608.82     38.09 o 
  -7   3  10       65.58       63.02     15.58 o 
  -6   3  10      477.55      507.33     28.19 o 
  -5   3  10      573.51      465.52     36.99 o 
  -4   3  10      175.80      172.15     17.20 o 
  -3   3  10      191.98      188.78     16.85 o 
  -2   3  10      127.39      122.01     14.67 o 
  -1   3  10     2406.84     2367.43     38.54 o 
   0   3  10     1650.27     1624.25     32.99 o 
   1   3  10      536.77      549.99     21.49 o 
   2   3  10      106.50      103.25     19.81 o 
   3   3  10        1.62       -7.25     13.70 o 
   4   3  10      246.56      275.11     31.54 o 
   5   3  10      514.44      592.01     56.69 o 
   6   3  10      135.16      161.83     48.15 o 
   7   3  10       29.09       -8.43     34.40 o 
 -10   4  10        6.17      -17.91     57.94 o 
  -9   4  10        5.55        3.63     16.31 o 
  -8   4  10       12.05       24.64     14.45 o 
  -7   4  10      163.09      125.89     21.66 o 
  -6   4  10        0.47       -6.12     10.40 o 
  -5   4  10        0.39       -8.59      8.59 o 
  -4   4  10        1.27        0.90     13.67 o 
  -3   4  10       34.96       36.27     11.12 o 
  -2   4  10        2.19        4.41      7.92 o 
  -1   4  10       44.36       39.82     11.20 o 
   0   4  10      112.25      115.01     13.43 o 
   1   4  10        0.70       -6.18      8.23 o 
   2   4  10       76.39       86.00     23.45 o 
   3   4  10       46.29       35.80     21.27 o 
   4   4  10        1.69      -12.23     15.05 o 
   5   4  10        4.22        7.95     20.36 o 
   6   4  10        1.10      -40.46     40.46 o 
   7   4  10       10.72      -20.09     35.18 o 
 -10   5  10       22.13       -3.07     41.97 o 
  -9   5  10       34.50       60.67     46.09 o 
  -8   5  10      131.40      175.67     28.47 o 
  -7   5  10      124.66      117.06     19.73 o 
  -6   5  10      124.31      104.49     22.78 o 
  -5   5  10      794.70      783.00     32.44 o 
  -4   5  10      490.61      500.23     27.44 o 
  -3   5  10      305.21      313.81     21.58 o 
  -2   5  10        2.57       -7.60      7.60 o 
  -1   5  10      736.09      694.38     42.82 o 
   0   5  10      585.03      582.07     24.85 o 
   1   5  10      598.68      596.18     33.90 o 
   2   5  10       24.96       12.53     15.90 o 
   3   5  10      235.04      231.63     28.09 o 
   4   5  10      249.65      247.19     39.61 o 
   5   5  10      369.15      413.63     41.36 o 
   6   5  10      134.14       78.72     28.61 o 
   7   5  10        2.13      -45.38     45.67 o 
  -9   6  10       17.00       78.80     60.55 o 
  -8   6  10       25.60       66.06     23.73 o 
  -7   6  10      190.44      166.79     22.58 o 
  -6   6  10      229.12      253.59     23.16 o 
  -5   6  10       73.82       50.56     14.91 o 
  -4   6  10      244.63      234.20     20.98 o 
  -3   6  10      289.56      273.47     21.42 o 
  -2   6  10      853.46      813.89     30.77 o 
  -1   6  10      106.66       91.55     14.38 o 
   0   6  10        1.36        7.83     14.62 o 
   1   6  10       96.13       66.41     20.18 o 
   2   6  10      765.31      774.34     46.30 o 
   3   6  10        2.73      -22.92     23.69 o 
   4   6  10      192.05      137.89     26.66 o 
   5   6  10        3.96      -18.60     18.60 o 
   6   6  10       10.19        1.39     44.17 o 
   7   6  10       49.05       22.54     43.94 o 
  -9   7  10        3.18      -29.41     29.41 o 
  -8   7  10        1.25       26.39     30.20 o 
  -7   7  10        6.38        5.56     12.76 o 
  -6   7  10       70.16       60.13     17.03 o 
  -5   7  10      151.71      150.94     19.55 o 
  -4   7  10      202.27      188.14     20.21 o 
  -3   7  10      234.74      230.63     21.19 o 
  -2   7  10       66.14       66.37     14.17 o 
  -1   7  10        0.41       -6.58      9.18 o 
   0   7  10      229.61      274.12     34.72 o 
   1   7  10      191.12      176.40     39.85 o 
   2   7  10        2.66       -2.05     18.11 o 
   3   7  10      350.75      305.64     47.19 o 
   4   7  10        8.37       -5.19     28.11 o 
   5   7  10      128.35       95.32     27.59 o 
   6   7  10        9.66      -25.24     61.84 o 
   7   7  10        0.87      -11.19     42.98 o 
  -9   8  10        1.08      137.92    160.83 o 
  -8   8  10       69.92      172.93    115.46 o 
  -7   8  10      186.93      156.64     31.36 o 
  -6   8  10       73.51       93.11     18.53 o 
  -5   8  10      106.54       85.97     17.05 o 
  -4   8  10       29.03       26.98     13.72 o 
  -3   8  10      257.43      302.52     23.56 o 
  -2   8  10      678.96      690.45     31.77 o 
  -1   8  10      213.38      258.93     29.48 o 
   0   8  10      367.03      367.08     58.60 o 
   1   8  10     1143.52     1192.85     80.37 o 
   2   8  10      202.81      237.16     32.35 o 
   3   8  10       52.29       35.86     21.61 o 
   4   8  10       18.22       16.16     29.26 o 
   5   8  10        3.08       -3.31     35.38 o 
   6   8  10       41.86       19.76     38.27 o 
  -8   9  10        6.19      -19.28     19.28 o 
  -7   9  10        4.62        9.23     25.87 o 
  -6   9  10      189.05      173.53     25.91 o 
  -5   9  10       57.39      100.04     19.16 o 
  -4   9  10       34.71       47.33     15.34 o 
  -3   9  10      530.99      504.69     29.86 o 
  -2   9  10        0.19       10.59     12.62 o 
  -1   9  10      136.46      120.17     26.88 o 
   0   9  10      140.02      153.27     29.67 o 
   1   9  10        0.69       -4.14     27.84 o 
   2   9  10       22.53        7.84     18.79 o 
   3   9  10      197.58      130.36     36.12 o 
   4   9  10       78.44       52.21     33.34 o 
   5   9  10       20.77       -0.25     40.23 o 
   6   9  10        1.60      -19.68     24.81 o 
  -8  10  10        3.84       -2.51     23.27 o 
  -7  10  10       33.28       -8.11     19.35 o 
  -6  10  10       11.74       22.84     29.62 o 
  -5  10  10       18.14       22.97     14.73 o 
  -4  10  10      236.51      208.74     23.76 o 
  -3  10  10       33.91       24.32     15.11 o 
  -2  10  10        0.46       -2.02     17.54 o 
  -1  10  10      103.70      120.25     27.70 o 
   0  10  10        0.08      -17.63     17.63 o 
   1  10  10      156.38      136.73     51.83 o 
   2  10  10       97.33       60.62     23.80 o 
   3  10  10       29.16       35.53     23.10 o 
   4  10  10        7.09        8.50     22.24 o 
   5  10  10        1.06      -22.98     44.24 o 
  -7  11  10        2.85       11.02     26.65 o 
  -6  11  10       40.42       84.20     33.29 o 
  -5  11  10      107.69      112.36     22.43 o 
  -4  11  10      130.67      130.92     21.91 o 
  -3  11  10        0.09        5.57     19.29 o 
  -2  11  10        0.52       14.99     20.41 o 
  -1  11  10       69.35       92.57     27.41 o 
   0  11  10      216.92      287.62     44.82 o 
   1  11  10      145.79        1.59     21.28 o 
   2  11  10        3.93       -2.31     20.61 o 
   3  11  10       12.19        8.46     21.33 o 
   4  11  10       66.74       96.46     31.72 o 
   5  11  10       18.95       42.86     30.34 o 
  -6  12  10       51.50       89.80     30.62 o 
  -5  12  10        0.48       39.99     34.19 o 
  -4  12  10        0.32       11.71     16.11 o 
  -3  12  10        1.45       25.95     25.87 o 
  -2  12  10       17.36       15.20     22.79 o 
  -1  12  10       62.39       74.29     33.91 o 
   0  12  10       13.79        3.55     31.75 o 
   1  12  10        2.76        8.21     34.25 o 
   2  12  10        4.74      -15.33     20.91 o 
   3  12  10        1.38      -17.87     29.69 o 
   4  12  10        0.04       -2.93     25.24 o 
  -6  13  10        7.49        2.45     25.88 o 
  -5  13  10       55.67      127.04     51.06 o 
  -4  13  10        3.31       55.65     49.70 o 
  -3  13  10        3.83       44.41     41.40 o 
  -2  13  10        6.14       11.68     46.54 o 
  -1  13  10       58.90       49.26     30.98 o 
   0  13  10       91.17      125.70     62.84 o 
   1  13  10       16.25        2.40     38.45 o 
   2  13  10        3.98      -19.82     19.82 o 
   3  13  10        3.56       -6.71     27.21 o 
  -4  14  10        6.75       74.99     81.37 o 
  -3  14  10       17.72       38.81     53.00 o 
  -2  14  10       57.91       79.28     53.67 o 
  -1  14  10       26.83       55.64     29.96 o 
   0  14  10        2.84       14.57     42.61 o 
   1  14  10       11.91       64.42     32.94 o 
   2  14  10       14.83      -14.96     36.43 o 
  -2  15  10        0.71       56.68     42.98 o 
  -1  15  10        1.87       66.75     64.06 o 
 -10   1  11       14.52       10.42     20.43 o 
  -9   1  11      148.30      161.05     27.60 o 
  -8   1  11      260.83      269.31     29.51 o 
  -7   1  11      511.01      499.10     34.04 o 
  -6   1  11       21.93       29.42     13.44 o 
  -5   1  11     2229.66     2292.27     50.00 o 
  -4   1  11     2669.11     2637.50     91.80 o 
  -3   1  11      133.95      125.75     14.57 o 
  -2   1  11        0.36        4.55      7.33 o 
  -1   1  11      216.19      227.55     15.32 o 
   0   1  11     1126.87     1109.03     28.74 o 
   1   1  11     1931.75     1906.89     37.33 o 
   2   1  11      218.22      217.06     18.04 o 
   3   1  11       22.96        3.02     22.96 o 
   4   1  11      367.68      387.95     49.49 o 
   5   1  11      402.08      472.08     58.83 o 
   6   1  11      192.06      129.48     45.90 o 
   7   1  11        1.38      -32.71     32.71 o 
 -10   2  11       19.62       37.06     25.28 o 
  -9   2  11       26.99        2.06     21.09 o 
  -8   2  11      124.68       98.17     28.59 o 
  -7   2  11        6.63        0.65     13.46 o 
  -6   2  11      262.00      271.05     24.66 o 
  -5   2  11      307.08      307.59     22.55 o 
  -4   2  11       69.92       57.10     14.45 o 
  -3   2  11      287.50      307.48     21.08 o 
  -2   2  11      382.49      362.32     17.65 o 
  -1   2  11       73.45       70.57     10.94 o 
   0   2  11        1.81       -3.83      8.12 o 
   1   2  11       26.20       24.45     10.75 o 
   2   2  11      125.10      116.66     19.66 o 
   3   2  11      382.80      405.79     28.94 o 
   4   2  11      100.80      139.30     25.20 o 
   5   2  11       23.51       -3.51     29.45 o 
   6   2  11       50.51       43.02     38.20 o 
   7   2  11       12.35        9.68     55.31 o 
 -10   3  11        1.03        2.02     34.25 o 
  -9   3  11        0.16      -21.72     21.72 o 
  -8   3  11      206.12      174.86     26.22 o 
  -7   3  11      154.44      155.58     23.45 o 
  -6   3  11       21.22       18.81     11.43 o 
  -5   3  11      128.36       87.04     28.82 o 
  -4   3  11      335.07      345.92     22.67 o 
  -3   3  11       21.97       31.79     11.50 o 
  -2   3  11       92.54       71.13     13.69 o 
  -1   3  11       43.42       53.74     10.20 o 
   0   3  11     1007.63     1045.62     28.70 o 
   1   3  11      185.43      175.89     19.97 o 
   2   3  11        0.32        6.72     14.70 o 
   3   3  11       75.19       56.70     19.23 o 
   4   3  11       24.86       13.84     20.47 o 
   5   3  11       58.47       42.98     35.39 o 
   6   3  11       22.34      -28.43     28.43 o 
   7   3  11       10.56      -37.01     37.01 o 
 -10   4  11       38.26      -10.37     28.66 o 
  -9   4  11       12.07       -7.60     17.15 o 
  -8   4  11       32.18       36.21     18.52 o 
  -7   4  11      215.09      227.34     24.38 o 
  -6   4  11       57.84       75.41     16.24 o 
  -5   4  11      127.70      183.02     19.72 o 
  -4   4  11       62.61       71.59     14.08 o 
  -3   4  11     1220.46     1198.89     36.41 o 
  -2   4  11      975.91      985.48     34.64 o 
  -1   4  11      944.03     1005.93     50.25 o 
   0   4  11      185.43      233.85     16.66 o 
   1   4  11      222.47      219.77     23.81 o 
   2   4  11      240.36      285.05     27.39 o 
   3   4  11      140.62      164.87     32.06 o 
   4   4  11       37.22       52.56     20.94 o 
   5   4  11        1.45      -19.00     43.87 o 
   6   4  11       32.63       11.00     37.99 o 
   7   4  11        2.30      -33.41     37.81 o 
  -9   5  11      106.50      117.79     37.88 o 
  -8   5  11      103.59      128.83     21.55 o 
  -7   5  11       84.30       86.40     19.50 o 
  -6   5  11        1.95        8.54     11.42 o 
  -5   5  11       32.59       53.49     17.90 o 
  -4   5  11       62.65       62.80     14.24 o 
  -3   5  11       24.35       20.09     11.69 o 
  -2   5  11       49.10       48.90     13.18 o 
  -1   5  11       50.08       48.23     12.55 o 
   0   5  11     1398.25     1412.25     37.47 o 
   1   5  11       55.71       76.16     19.59 o 
   2   5  11        4.90       12.03     16.68 o 
   3   5  11      293.34      296.37     31.31 o 
   4   5  11       43.03       29.66     23.87 o 
   5   5  11      106.12       94.16     30.34 o 
   6   5  11        5.20      -22.55     52.45 o 
   7   5  11        2.31      -25.07     56.57 o 
  -9   6  11        4.41      145.75    150.19 o 
  -8   6  11      119.18      152.86     37.58 o 
  -7   6  11       18.50       17.41     14.85 o 
  -6   6  11       28.05       16.78     15.99 o 
  -5   6  11       83.42      102.18     17.36 o 
  -4   6  11      133.85      114.70     17.49 o 
  -3   6  11       13.70       24.75     16.30 o 
  -2   6  11       97.16      110.10     16.36 o 
  -1   6  11        0.93        1.76     11.13 o 
   0   6  11        1.78        0.69     17.27 o 
   1   6  11        4.24      -13.32     17.16 o 
   2   6  11       66.33       53.84     25.69 o 
   3   6  11      302.27      322.95     46.44 o 
   4   6  11      199.53      198.74     30.11 o 
   5   6  11        1.44      -20.08     20.08 o 
   6   6  11       11.73       -7.36     53.82 o 
  -9   7  11       69.06      187.70    126.14 o 
  -8   7  11       97.59      151.18     40.06 o 
  -7   7  11       11.17        5.42     13.32 o 
  -6   7  11       23.96       19.15     15.04 o 
  -5   7  11      358.55      365.64     26.96 o 
  -4   7  11      885.13      861.91     35.52 o 
  -3   7  11      246.31      225.39     21.52 o 
  -2   7  11       84.83      109.34     17.05 o 
  -1   7  11       80.03       50.15     19.95 o 
   0   7  11      138.35      232.40     38.90 o 
   1   7  11      864.39      800.89     65.81 o 
   2   7  11       60.19       94.15     35.27 o 
   3   7  11        8.00      -22.35     23.68 o 
   4   7  11      513.08      513.98     41.79 o 
   5   7  11      255.60      258.97     35.91 o 
   6   7  11       32.36      -25.73     29.75 o 
  -9   8  11        0.35      -12.14     26.97 o 
  -8   8  11        0.25       19.66     36.13 o 
  -7   8  11        0.22       -5.78     13.64 o 
  -6   8  11       14.04        9.99     17.54 o 
  -5   8  11        6.39        5.20     13.48 o 
  -4   8  11       12.63        9.81     12.33 o 
  -3   8  11      119.44       88.95     17.13 o 
  -2   8  11       38.66       33.86     13.88 o 
  -1   8  11        7.20       -2.64     17.27 o 
   0   8  11       53.04       89.90     27.33 o 
   1   8  11        8.31       13.57     20.37 o 
   2   8  11        1.72      -10.68     18.77 o 
   3   8  11        0.19       -1.74     18.85 o 
   4   8  11       15.81      -14.29     20.90 o 
   5   8  11        0.44      -13.51     24.00 o 
   6   8  11        8.64        0.65     28.77 o 
  -8   9  11       21.62      -14.18     23.82 o 
  -7   9  11       37.29        7.46     24.75 o 
  -6   9  11       11.29       20.06     14.98 o 
  -5   9  11      452.49      436.77     30.71 o 
  -4   9  11      242.48      283.69     26.06 o 
  -3   9  11      223.80      234.82     23.82 o 
  -2   9  11       24.02       19.48     19.61 o 
  -1   9  11       96.73      108.46     27.58 o 
   0   9  11      536.55      574.86     46.49 o 
   1   9  11      236.89      263.38     37.25 o 
   2   9  11      307.72      262.79     42.74 o 
   3   9  11        6.77       -6.60     19.64 o 
   4   9  11       38.73        0.71     19.73 o 
   5   9  11       34.55       -4.44     59.35 o 
  -8  10  11        0.23      -24.63     24.63 o 
  -7  10  11        1.52        1.44     22.71 o 
  -6  10  11      161.54      159.13     31.24 o 
  -5  10  11      217.54      228.83     34.15 o 
  -4  10  11       35.70       40.89     17.12 o 
  -3  10  11       42.89       45.45     15.77 o 
  -2  10  11       37.73       51.57     25.83 o 
  -1  10  11        8.62       12.59     20.92 o 
   0  10  11       10.63       12.60     21.51 o 
   2  10  11      138.78      156.24     37.45 o 
   3  10  11       80.83       39.80     22.01 o 
   4  10  11        5.59        9.25     23.90 o 
   5  10  11        2.44        4.19     26.59 o 
  -7  11  11        0.21      -23.79     23.79 o 
  -6  11  11       30.90       60.94     35.69 o 
  -5  11  11       16.98       46.19     28.95 o 
  -4  11  11       16.72       33.23     24.85 o 
  -3  11  11        7.49        5.83     19.96 o 
  -2  11  11       33.33       63.29     26.05 o 
  -1  11  11        4.35       35.31     23.76 o 
   0  11  11        2.55        4.21     23.80 o 
   1  11  11        2.55       -5.11     33.07 o 
   2  11  11       25.57       -1.49     22.54 o 
   3  11  11       10.49      -10.50     20.53 o 
   4  11  11        5.99       10.01     25.72 o 
  -6  12  11       15.30       81.22     39.61 o 
  -5  12  11        2.65       41.93     45.47 o 
  -4  12  11        0.10      -17.16     22.02 o 
  -3  12  11       82.91      150.26     30.43 o 
  -2  12  11      110.07      170.39     34.64 o 
  -1  12  11       86.90      100.88     30.03 o 
   0  12  11        1.52      -16.83     21.61 o 
   1  12  11        3.06       17.26     25.28 o 
   2  12  11       12.85       -1.71     35.59 o 
   3  12  11       52.87       27.10     41.64 o 
  -5  13  11       38.11      109.58     91.80 o 
  -4  13  11       32.96       28.25     27.71 o 
  -3  13  11        0.06       58.00     83.09 o 
  -2  13  11        5.59       35.85     51.58 o 
  -1  13  11       17.99       41.26     48.16 o 
   0  13  11       30.14       38.29     47.30 o 
   1  13  11        8.02       47.87     81.57 o 
   2  13  11       18.66       29.59     44.92 o 
  -4  14  11        3.56       -4.04     43.90 o 
  -3  14  11        6.57       58.09    108.54 o 
  -2  14  11       48.96      161.35    108.96 o 
  -1  14  11        5.90       18.50     46.26 o 
   0  14  11       13.31       23.15     51.59 o 
   1  14  11        0.87        5.07     29.01 o 
 -10   0  12       76.09       62.15     34.47 o 
  -9   0  12       60.48       39.85     29.10 o 
  -8   0  12       30.19       20.28     25.37 o 
  -7   0  12      854.84      879.93     59.96 o 
  -6   0  12       56.73       82.94     42.14 o 
  -5   0  12       27.33       50.47     21.56 o 
  -4   0  12      602.03      310.08     36.59 o 
  -3   0  12     1566.61     1533.78     55.67 o 
  -2   0  12     1014.46     1053.69     41.51 o 
  -1   0  12     2532.75     2601.01     63.22 o 
   0   0  12       61.44       78.97     18.27 o 
   1   0  12       90.74       82.45     19.16 o 
   2   0  12      288.49      311.76     31.25 o 
   3   0  12      124.97      182.68     51.46 o 
   4   0  12      148.25      207.38     60.14 o 
   5   0  12      153.30      126.53     60.04 o 
   6   0  12        0.14      -41.19     41.19 o 
   7   0  12        2.46      -52.05     52.05 o 
 -10   1  12        9.23        6.17     30.25 o 
  -9   1  12        9.60       -8.66     16.28 o 
  -8   1  12      190.28      210.44     28.59 o 
  -7   1  12      149.73      156.46     24.47 o 
  -6   1  12       50.82       70.98     17.20 o 
  -5   1  12      463.56      477.96     31.36 o 
  -4   1  12      107.48      113.45     15.64 o 
  -3   1  12      372.60      346.23     21.34 o 
  -2   1  12       14.64        6.55      8.16 o 
  -1   1  12      194.76      183.87     15.16 o 
   0   1  12      156.58      177.20     15.73 o 
   1   1  12        8.30       12.22     10.79 o 
   2   1  12       10.14       13.23     12.10 o 
   3   1  12       16.44        7.31     16.77 o 
   4   1  12        1.65       -4.31     26.26 o 
   5   1  12       62.10       35.91     34.86 o 
   6   1  12        6.90      -11.29     31.59 o 
   7   1  12        0.19      -35.52     35.52 o 
 -10   2  12       61.21       12.26     24.58 o 
  -9   2  12       63.98       18.08     30.56 o 
  -8   2  12      116.64      100.21     29.17 o 
  -7   2  12        7.98        7.95     13.96 o 
  -6   2  12       13.70        0.40     12.11 o 
  -5   2  12       53.84       24.24     19.16 o 
  -4   2  12      698.30      749.29     31.13 o 
  -3   2  12      266.92      277.44     21.69 o 
  -2   2  12      734.21      803.00     29.94 o 
  -1   2  12     2141.04     2005.15     39.58 o 
   0   2  12      734.09      730.62     25.75 o 
   1   2  12       21.55       40.01     12.02 o 
   2   2  12       12.20       16.15     14.84 o 
   3   2  12      213.72      224.69     28.06 o 
   4   2  12      134.07       76.11     32.99 o 
   5   2  12       13.98       -1.16     31.16 o 
   6   2  12        5.31      -31.60     32.68 o 
   7   2  12       20.65      -12.32     75.30 o 
 -10   3  12        8.48      -20.80     35.79 o 
  -9   3  12      118.35       71.93     23.92 o 
  -8   3  12      227.26      255.62     30.48 o 
  -7   3  12      460.85      447.66     33.58 o 
  -6   3  12        1.15        1.52     12.25 o 
  -5   3  12      276.89      277.79     22.21 o 
  -4   3  12     1229.74     1235.54     39.09 o 
  -3   3  12     1587.78     1551.50     41.96 o 
  -2   3  12      217.78      208.77     22.28 o 
  -1   3  12      501.76      501.73     28.97 o 
   0   3  12      277.19      293.95     18.55 o 
   1   3  12      460.74      497.86     30.94 o 
   2   3  12      480.37      527.22     32.58 o 
   3   3  12       40.79       70.66     19.11 o 
   4   3  12      263.03      268.56     33.03 o 
   5   3  12      287.32      380.99     57.51 o 
   6   3  12      133.71       86.14     55.77 o 
   7   3  12        1.61      -10.06     39.80 o 
  -9   4  12        0.15      -18.18     29.52 o 
  -8   4  12       37.23       29.90     18.50 o 
  -7   4  12       75.28       57.79     17.40 o 
  -6   4  12       21.31       12.11      9.57 o 
  -5   4  12        3.89        2.21     10.68 o 
  -4   4  12       16.20       -0.28     10.53 o 
  -3   4  12      136.93      154.94     18.20 o 
  -2   4  12       42.26       32.82     12.07 o 
  -1   4  12       80.23       68.09     14.22 o 
   0   4  12       11.33       20.71     11.24 o 
   1   4  12      100.22      103.40     20.36 o 
   2   4  12       18.73       34.04     16.99 o 
   3   4  12       44.45       49.63     19.35 o 
   4   4  12        0.18      -22.24     40.40 o 
   5   4  12        0.28       -8.67     23.17 o 
   6   4  12        0.03      -30.21     30.21 o 
  -9   5  12       56.96       35.05     37.34 o 
  -8   5  12      269.55      324.43     33.54 o 
  -7   5  12      291.15      315.09     27.86 o 
  -6   5  12       26.71       25.17     19.16 o 
  -5   5  12      442.84      418.77     45.15 o 
  -4   5  12      720.01      743.21     33.13 o 
  -3   5  12      698.61      711.67     31.31 o 
  -2   5  12       65.75       63.38     15.34 o 
  -1   5  12      445.78      411.82     26.70 o 
   0   5  12      818.66      836.64     46.53 o 
   1   5  12       10.12        2.36     23.10 o 
   2   5  12      151.50      154.62     27.56 o 
   3   5  12      150.35      109.67     24.81 o 
   4   5  12       77.02       57.56     36.41 o 
   5   5  12      233.71      238.15     37.53 o 
   6   5  12       84.79       31.57     37.50 o 
  -9   6  12       12.54       -3.91     32.03 o 
  -8   6  12        1.97        4.76     16.49 o 
  -7   6  12       19.55        4.14     13.14 o 
  -6   6  12      121.22       88.52     17.74 o 
  -5   6  12        8.59       22.88     12.22 o 
  -4   6  12       11.37       17.88     13.13 o 
  -3   6  12       13.59        8.79     11.06 o 
  -2   6  12      653.37      643.00     31.14 o 
  -1   6  12     1081.50     1030.48     35.89 o 
   0   6  12        1.51        6.98     12.31 o 
   1   6  12        6.87       18.91     18.78 o 
   2   6  12       19.00        1.85     19.07 o 
   3   6  12      113.40      134.96     36.12 o 
   4   6  12      128.70      154.61     31.26 o 
   5   6  12       12.42      -46.22     46.22 o 
   6   6  12        2.16      -29.40     33.19 o 
  -9   7  12        8.08        2.57     28.09 o 
  -8   7  12        8.16        3.91     17.01 o 
  -7   7  12       21.50       39.70     17.67 o 
  -6   7  12        5.28        3.52     13.05 o 
  -5   7  12       68.91       43.77     16.83 o 
  -4   7  12      336.84      266.96     24.13 o 
  -3   7  12        3.03        3.70     11.13 o 
  -2   7  12      106.62       71.49     16.41 o 
  -1   7  12        1.70       32.56     22.03 o 
   0   7  12       19.06       10.37     17.82 o 
   1   7  12      177.34      167.31     29.76 o 
   2   7  12      165.12      174.26     34.20 o 
   3   7  12       27.19       14.62     27.54 o 
   4   7  12       16.86        9.12     38.82 o 
   5   7  12        6.76      -35.21     37.76 o 
   6   7  12        0.66      -18.57     28.14 o 
  -8   8  12        0.04      -33.56     33.56 o 
  -7   8  12      105.19       95.01     21.99 o 
  -6   8  12      190.28      199.98     34.96 o 
  -5   8  12      236.03      292.52     26.36 o 
  -4   8  12       87.95       88.56     18.50 o 
  -3   8  12      100.38       34.76     18.55 o 
  -2   8  12       13.88       10.50     18.53 o 
  -1   8  12      170.33      161.28     29.79 o 
   0   8  12       63.73       87.45     25.56 o 
   1   8  12       10.95       11.41     19.24 o 
   2   8  12      105.61      104.16     41.21 o 
   3   8  12      161.87      221.46     40.03 o 
   4   8  12       23.87       16.56     62.92 o 
   5   8  12       17.70      -37.53     43.43 o 
  -8   9  12       35.93        3.59     31.87 o 
  -7   9  12        3.20       11.05     21.75 o 
  -6   9  12        1.95       12.52     22.34 o 
  -5   9  12       33.19       59.24     20.80 o 
  -4   9  12       21.46       15.72     14.57 o 
  -3   9  12       19.58       34.40     15.30 o 
  -2   9  12       56.18       75.07     26.00 o 
  -1   9  12       74.79       50.65     23.44 o 
   0   9  12      101.72       85.92     29.68 o 
   1   9  12       71.04       62.35     25.60 o 
   2   9  12       59.32       40.18     54.47 o 
   3   9  12       38.62       48.88     42.87 o 
   4   9  12       22.77       -9.62     27.41 o 
   5   9  12        0.29      -11.37     23.43 o 
  -7  10  12        0.35       -5.24     28.31 o 
  -6  10  12       14.83       14.29     30.90 o 
  -5  10  12        0.22       18.88     15.38 o 
  -4  10  12       57.08       74.13     32.76 o 
  -3  10  12        4.40       23.26     25.99 o 
  -2  10  12       50.09       49.72     46.30 o 
  -1  10  12      159.64      174.25     33.99 o 
   0  10  12      180.67      206.77     36.29 o 
   1  10  12        4.42       17.38     33.55 o 
   2  10  12        0.17        6.96     33.55 o 
   3  10  12        0.16       42.82     78.27 o 
   4  10  12       45.01       -9.86     22.99 o 
  -7  11  12       38.53       39.68     31.52 o 
  -6  11  12        9.49       56.06     51.55 o 
  -5  11  12       15.39       49.79     29.53 o 
  -4  11  12       33.90       87.90     37.50 o 
  -3  11  12      220.23      229.63     49.26 o 
  -2  11  12       48.07       52.55     28.41 o 
  -1  11  12       71.38       74.23     28.82 o 
   0  11  12      185.19      239.86     40.62 o 
   1  11  12      194.46      187.52     41.28 o 
   2  11  12       41.86       78.44     60.55 o 
   3  11  12       20.99      -14.30     25.52 o 
   4  11  12        3.83       28.34     49.31 o 
  -6  12  12        6.23      106.44     64.36 o 
  -5  12  12       19.88       36.75     30.83 o 
  -4  12  12       22.15       43.15     46.55 o 
  -3  12  12       24.36       98.23     61.31 o 
  -2  12  12       31.11       61.22     63.15 o 
  -1  12  12        1.97       31.60     40.28 o 
   0  12  12        9.26       69.11     29.03 o 
   1  12  12        4.83       27.94     35.08 o 
   2  12  12        3.85       31.47     35.37 o 
   3  12  12        0.18       61.82    117.32 o 
  -4  13  12       73.39      124.72    120.10 o 
  -3  13  12       34.03      114.35    106.23 o 
  -2  13  12        0.21       37.31     34.47 o 
  -1  13  12        1.52        5.95     49.12 o 
   0  13  12       10.81       21.38     38.92 o 
   1  13  12        0.47       28.43     67.46 o 
  -2  14  12       58.75      129.83     70.37 o 
  -1  14  12       41.18       58.91     54.03 o 
 -10   1  13        5.48       -8.37     30.56 o 
  -9   1  13       10.34       13.83     18.89 o 
  -8   1  13      149.10      133.50     26.10 o 
  -7   1  13      202.16      174.82     25.63 o 
  -6   1  13      152.28      195.87     25.01 o 
  -5   1  13       65.24       41.67     16.21 o 
  -4   1  13     1887.25     1916.78     57.23 o 
  -3   1  13      951.23      971.56     34.07 o 
  -2   1  13        9.36       -0.14     10.40 o 
  -1   1  13       10.97       14.65     10.46 o 
   0   1  13       24.61       19.30     11.41 o 
   1   1  13      378.18      390.58     21.46 o 
   2   1  13      426.11      432.03     32.76 o 
   3   1  13       26.22       22.92     24.32 o 
   4   1  13        1.34        7.98     27.03 o 
   5   1  13       23.85       -6.14     30.88 o 
   6   1  13       39.99       12.27     37.14 o 
  -9   2  13      133.45      122.61     33.17 o 
  -8   2  13       44.34       19.42     25.37 o 
  -7   2  13        9.88        1.82     14.41 o 
  -6   2  13       51.75       44.69     15.39 o 
  -5   2  13      416.60      421.44     32.49 o 
  -4   2  13      583.52      587.83     31.15 o 
  -3   2  13       75.22       72.73     25.22 o 
  -2   2  13      109.71      120.09     16.60 o 
  -1   2  13      403.14      443.62     24.75 o 
   0   2  13      865.28      933.05     30.11 o 
   1   2  13       49.41       43.23     12.70 o 
   2   2  13      164.79      176.57     22.38 o 
   3   2  13      208.76      232.46     29.27 o 
   4   2  13      211.51      260.01     46.09 o 
   5   2  13       64.12       63.87     38.09 o 
   6   2  13        8.97        0.14     34.76 o 
  -9   3  13        2.12        3.23     32.02 o 
  -8   3  13        2.42       -1.46     27.67 o 
  -7   3  13       96.82       75.23     21.91 o 
  -6   3  13      120.01      100.55     29.04 o 
  -5   3  13       18.21        5.67     12.96 o 
  -4   3  13      142.25      169.32     19.30 o 
  -3   3  13       91.74       92.89     16.76 o 
  -2   3  13       30.49       11.45     11.86 o 
  -1   3  13      205.06      178.98     18.68 o 
   0   3  13      472.22      468.58     43.32 o 
   1   3  13       12.89       -0.14     14.46 o 
   2   3  13       37.83       56.00     23.68 o 
   3   3  13       35.44       30.31     20.61 o 
   4   3  13        2.19       -9.66     20.49 o 
   5   3  13        3.58      -29.19     29.19 o 
   6   3  13       11.28      -32.77     32.77 o 
  -9   4  13       72.51       35.20     22.90 o 
  -8   4  13       53.43       30.20     19.51 o 
  -7   4  13       10.34        7.90     15.38 o 
  -6   4  13      110.73      155.22     21.41 o 
  -5   4  13      319.34      351.50     26.08 o 
  -4   4  13      111.73      104.80     17.16 o 
  -3   4  13       61.27       37.23     12.67 o 
  -2   4  13      226.55      232.19     20.78 o 
  -1   4  13      272.40      281.98     22.38 o 
   0   4  13     1384.27     1464.25     56.77 o 
   1   4  13      838.18      903.76     48.23 o 
   2   4  13        0.15       -1.22     15.14 o 
   3   4  13      264.23      269.13     29.28 o 
   4   4  13      193.40      230.64     34.45 o 
   5   4  13      147.32       85.59     40.43 o 
   6   4  13        1.96      -22.63     37.55 o 
  -9   5  13        7.34      -27.64     27.64 o 
  -8   5  13       16.85        4.82     18.44 o 
  -7   5  13        5.50       -5.33     12.39 o 
  -6   5  13        3.70       -3.82     11.53 o 
  -5   5  13       79.76       88.01     17.32 o 
  -4   5  13      242.51      226.09     22.44 o 
  -3   5  13       88.33      108.24     17.40 o 
  -2   5  13      106.71      138.02     19.00 o 
  -1   5  13        0.79       -1.63     10.27 o 
   0   5  13       89.05       67.39     22.39 o 
   1   5  13      169.88      172.21     28.21 o 
   2   5  13        1.13        6.78     18.03 o 
   3   5  13        3.18        9.86     24.35 o 
   4   5  13       20.46        0.23     21.25 o 
   5   5  13        7.84      -10.23     35.15 o 
   6   5  13        5.35      -35.96     35.96 o 
  -9   6  13        6.77        2.07     20.61 o 
  -8   6  13        7.94       -3.47     27.13 o 
  -7   6  13       22.77       17.79     16.65 o 
  -6   6  13      132.68      156.39     22.16 o 
  -5   6  13       72.89       68.07     20.85 o 
  -4   6  13      337.98      334.93     26.12 o 
  -3   6  13      260.74      232.48     22.44 o 
  -2   6  13       13.45        6.24     12.00 o 
  -1   6  13      643.88      634.02     57.85 o 
   0   6  13      492.05      472.37     43.80 o 
   1   6  13      109.44      144.42     32.40 o 
   2   6  13       38.03       55.56     23.77 o 
   3   6  13       66.50       98.87     26.96 o 
   4   6  13       66.67       28.79     26.43 o 
   5   6  13        8.42      -31.00     31.82 o 
  -8   7  13       71.47       42.40     16.51 o 
  -7   7  13      238.78      256.63     30.13 o 
  -6   7  13       97.66      117.48     21.79 o 
  -5   7  13       14.37       20.49     14.44 o 
  -4   7  13       89.36      117.81     19.76 o 
  -3   7  13      286.99      328.15     26.94 o 
  -2   7  13       57.70       61.60     16.12 o 
  -1   7  13       41.61       16.48     21.12 o 
   0   7  13      269.67      187.51     80.76 o 
   1   7  13      481.21      567.50     47.72 o 
   2   7  13      250.43      259.84     37.18 o 
   3   7  13       38.26       60.74     43.95 o 
   4   7  13        6.51      345.36     64.12 o 
   5   7  13       14.52      -27.87     27.87 o 
  -8   8  13        2.89        6.02     24.75 o 
  -7   8  13       19.02       22.89     17.55 o 
  -6   8  13       15.97       29.46     22.61 o 
  -5   8  13       27.08       54.96     19.83 o 
  -4   8  13        1.18        3.19     15.85 o 
  -3   8  13       47.86       56.67     20.84 o 
  -2   8  13        8.06        5.43     21.04 o 
  -1   8  13       15.89       16.55     23.49 o 
   0   8  13        1.76        4.31     20.78 o 
   1   8  13        9.41       -3.06     16.22 o 
   2   8  13      135.34      122.88     35.65 o 
   3   8  13        7.25       87.82     58.90 o 
   4   8  13        0.02      184.81    152.57 o 
   5   8  13        2.54      -28.53     33.05 o 
  -7   9  13       26.73       22.32     18.47 o 
  -6   9  13        1.88        9.28     36.05 o 
  -5   9  13        0.63       20.82     19.62 o 
  -4   9  13       88.02       67.02     30.04 o 
  -3   9  13       26.45       58.61     32.95 o 
  -2   9  13       63.77      119.23     30.61 o 
  -1   9  13        7.68       19.79     27.25 o 
   0   9  13       96.19      115.70     37.61 o 
   1   9  13       56.47      105.71     30.29 o 
   2   9  13       22.81       30.10     47.04 o 
   3   9  13       84.48      137.33     72.90 o 
   4   9  13        0.85      448.77     80.11 o 
  -7  10  13        9.13       -6.16     50.83 o 
  -6  10  13       33.78       22.50     30.34 o 
  -5  10  13       97.99      124.19     53.53 o 
  -4  10  13       53.88       64.74     28.71 o 
  -3  10  13        5.70        1.66     20.17 o 
  -2  10  13        0.29        2.67     28.05 o 
  -1  10  13       38.58       32.33     60.04 o 
   0  10  13       75.60       90.84     34.01 o 
   1  10  13       17.76       73.94     55.72 o 
   2  10  13        5.55       83.82     69.47 o 
   3  10  13       12.66       90.22    104.06 o 
   4  10  13        8.33       -3.52     39.91 o 
  -6  11  13        6.08       38.41     35.27 o 
  -5  11  13        5.35       20.65     45.65 o 
  -4  11  13        1.05       41.77     35.91 o 
  -3  11  13       12.73       48.92     44.75 o 
  -2  11  13       61.11       93.30     70.21 o 
  -1  11  13       12.70       20.67     33.41 o 
   0  11  13        3.69       53.50     38.53 o 
   1  11  13       12.96       21.13     27.56 o 
   2  11  13        2.82       51.88     62.69 o 
   3  11  13        1.51       30.63     75.85 o 
  -5  12  13      101.74       64.33     31.56 o 
  -4  12  13        0.36       53.78     80.38 o 
  -3  12  13        2.24       21.72     71.75 o 
  -2  12  13        4.90       66.93     76.48 o 
  -1  12  13       52.37      106.59     63.58 o 
   0  12  13      149.94      180.11    113.34 o 
   1  12  13       52.57       18.65     30.74 o 
   2  12  13        0.03       79.65     91.92 o 
  -3  13  13        0.21       21.52     92.63 o 
  -2  13  13        6.32       58.85     63.19 o 
  -1  13  13        9.29        0.12     30.94 o 
   0  13  13        2.75       43.60     32.20 o 
  -9   0  14      148.93       79.22     66.75 o 
  -8   0  14        7.49      -20.25     20.25 o 
  -7   0  14       16.48       16.69     43.82 o 
  -6   0  14      173.87      174.02     47.61 o 
  -5   0  14      319.46      329.97     40.54 o 
  -4   0  14      953.09      965.95     58.02 o 
  -3   0  14     2317.94     2259.54    127.23 o 
  -2   0  14       17.86        2.23     17.90 o 
  -1   0  14      553.00      586.72     36.01 o 
   0   0  14      780.10      808.13     40.97 o 
   1   0  14      320.10      335.12     29.63 o 
   2   0  14       90.34       79.74     39.79 o 
   3   0  14      287.83      218.30     58.24 o 
   4   0  14      226.73      258.28     67.67 o 
   5   0  14       99.60       78.24     58.67 o 
   6   0  14       44.78       38.42     61.10 o 
  -9   1  14       49.23       39.95     21.91 o 
  -8   1  14       18.76       18.79     18.53 o 
  -7   1  14        2.81      -12.87     13.62 o 
  -6   1  14       31.33       20.75     15.56 o 
  -5   1  14       40.20       16.15     13.18 o 
  -4   1  14        1.22       -6.91      8.37 o 
  -3   1  14       51.26       38.54     21.28 o 
  -2   1  14       44.25       50.06     13.46 o 
  -1   1  14      230.24      240.74     20.40 o 
   0   1  14        0.00       10.34     10.47 o 
   1   1  14        2.04        6.21     11.37 o 
   2   1  14      103.56      131.43     23.04 o 
   3   1  14      391.23      337.50     47.06 o 
   4   1  14       11.96       14.23     32.88 o 
   5   1  14        4.89      -16.23     28.36 o 
   6   1  14       10.45      -15.05     36.20 o 
  -9   2  14       68.68       57.73     23.69 o 
  -8   2  14      189.25      224.64     30.73 o 
  -7   2  14       12.47        1.39     14.79 o 
  -6   2  14       80.41       85.73     20.19 o 
  -5   2  14       32.99       34.01     19.91 o 
  -4   2  14      178.47      250.70     26.73 o 
  -3   2  14      468.82      458.29     29.34 o 
  -2   2  14       43.33       22.68     11.73 o 
  -1   2  14     1352.21     1489.41     41.79 o 
   0   2  14      847.64      853.92     32.63 o 
   1   2  14       85.07      116.18     20.15 o 
   2   2  14       69.06       42.65     18.39 o 
   3   2  14       25.57       10.59     19.93 o 
   4   2  14       44.32       88.87     35.39 o 
   5   2  14       20.33        4.19     33.98 o 
   6   2  14        8.63      -34.17     35.49 o 
  -9   3  14       15.06       15.51     20.93 o 
  -8   3  14       20.96       20.27     21.05 o 
  -7   3  14      121.71      123.73     25.04 o 
  -6   3  14      152.02       68.29     46.61 o 
  -5   3  14        6.88      -10.58     10.58 o 
  -4   3  14       42.28       37.69     14.13 o 
  -3   3  14      680.11      767.24     33.09 o 
  -2   3  14      779.99      750.18     36.57 o 
  -1   3  14        1.66        8.21     15.34 o 
   0   3  14      200.56      162.55     23.82 o 
   1   3  14       39.12       41.01     21.11 o 
   2   3  14       39.17       44.17     26.00 o 
   3   3  14      192.45      227.75     31.38 o 
   4   3  14       57.23       21.66     31.62 o 
   5   3  14       21.48        4.15     33.13 o 
   6   3  14        9.64        8.58     41.27 o 
  -9   4  14        3.63      -15.72     19.97 o 
  -8   4  14        2.48       -4.43     21.08 o 
  -7   4  14       17.23        0.84     15.03 o 
  -6   4  14       41.01       56.25     18.22 o 
  -5   4  14       62.25       74.24     18.40 o 
  -4   4  14        3.09        3.71     17.93 o 
  -3   4  14       32.01       23.66     13.11 o 
  -2   4  14       10.03       -1.45     17.97 o 
  -1   4  14       42.79       34.78     13.66 o 
   0   4  14       99.16       92.91     23.30 o 
   1   4  14       20.20       21.74     34.82 o 
   2   4  14        5.33       21.27     19.23 o 
   3   4  14        0.05       34.13     20.90 o 
   4   4  14       22.55       16.93     24.29 o 
   5   4  14        0.44      -30.79     30.79 o 
  -9   5  14        1.06      -21.88     21.88 o 
  -8   5  14       68.39       67.20     41.18 o 
  -7   5  14      123.13      122.71     34.38 o 
  -6   5  14      109.37      130.95     21.86 o 
  -5   5  14      193.08      229.96     31.69 o 
  -4   5  14       73.72       67.25     16.72 o 
  -3   5  14      334.86      343.31     25.76 o 
  -2   5  14       88.39       88.69     26.92 o 
  -1   5  14        0.88      -16.48     16.48 o 
   0   5  14      105.97      119.76     43.77 o 
   1   5  14       63.30       82.61     23.92 o 
   2   5  14       26.27       59.60     23.53 o 
   3   5  14      199.18      254.56     38.25 o 
   4   5  14       28.55       29.16     24.95 o 
   5   5  14       10.37       -6.76     42.34 o 
  -8   6  14       53.23       37.11     21.51 o 
  -7   6  14        7.13      -14.29     14.29 o 
  -6   6  14        6.11       11.87     13.48 o 
  -5   6  14      163.91      158.02     22.46 o 
  -4   6  14      137.06      131.66     33.11 o 
  -3   6  14       23.28       17.77     12.83 o 
  -2   6  14        2.53       -3.06     12.97 o 
  -1   6  14      121.01       59.67     24.32 o 
   0   6  14      251.98      291.44     51.31 o 
   1   6  14      180.18      202.20     42.83 o 
   2   6  14       30.20       56.39     28.35 o 
   3   6  14       73.09      154.31     85.29 o 
   4   6  14      170.70      158.86     38.06 o 
   5   6  14       40.33       14.08     32.39 o 
  -8   7  14        0.29       15.21     18.84 o 
  -7   7  14        7.71       -4.68     16.52 o 
  -6   7  14       36.95       40.18     18.00 o 
  -5   7  14       28.00       33.92     18.34 o 
  -4   7  14       28.76       21.95     15.54 o 
  -3   7  14       29.08       18.28     17.52 o 
  -2   7  14        0.15       -7.74     21.06 o 
  -1   7  14       17.73        6.54     20.56 o 
   0   7  14        6.15       13.71     26.89 o 
   1   7  14       38.35       25.30     36.16 o 
   2   7  14        1.64        7.05     40.36 o 
   3   7  14      112.22      207.99    115.45 o 
   4   7  14       28.08       35.99     31.87 o 
  -8   8  14       22.33       12.83     28.64 o 
  -7   8  14       22.13       33.75     18.89 o 
  -6   8  14       24.44       38.76     25.54 o 
  -5   8  14       94.09      143.39     38.39 o 
  -4   8  14      199.23      266.74     42.36 o 
  -3   8  14      207.96      193.80     39.17 o 
  -2   8  14       11.51       20.53     35.50 o 
  -1   8  14      238.36      227.14     65.74 o 
   0   8  14      301.51      434.20     66.25 o 
   1   8  14      145.02      221.87     68.07 o 
   2   8  14       99.88      148.00     88.03 o 
   3   8  14       15.97      -17.82     26.80 o 
   4   8  14      146.24      175.09     56.31 o 
  -7   9  14       17.71       27.16     19.82 o 
  -6   9  14       13.66       11.19     26.54 o 
  -5   9  14        8.88       20.63     23.15 o 
  -4   9  14       19.20       25.38     25.46 o 
  -3   9  14       25.47       39.63     26.38 o 
  -2   9  14       85.97       89.88     71.94 o 
  -1   9  14        4.54       10.73     39.60 o 
   0   9  14      133.09      127.55     36.93 o 
   1   9  14       40.88       67.69     65.77 o 
   2   9  14        1.80       86.93     75.17 o 
   3   9  14       50.86      211.60    147.45 o 
  -6  10  14        8.42       37.62     37.14 o 
  -5  10  14       62.24       85.06     44.24 o 
  -4  10  14       36.61       26.51     48.94 o 
  -3  10  14        0.12       32.21     42.73 o 
  -2  10  14        0.03       27.84     35.00 o 
  -1  10  14       13.08       32.38     38.26 o 
   1  10  14      153.69      255.87     56.24 o 
   2  10  14        0.26       44.33     74.16 o 
   3  10  14       40.68       29.97     35.69 o 
  -5  11  14        2.94       29.76     55.79 o 
  -4  11  14       10.39       41.14     56.16 o 
  -3  11  14      131.79      311.98     97.95 o 
  -2  11  14      125.74      217.69    110.07 o 
  -1  11  14        0.42       44.05     79.08 o 
   0  11  14       16.85       52.21     57.93 o 
   1  11  14        2.57       16.27     69.21 o 
   2  11  14       37.09       81.50     67.57 o 
  -4  12  14        0.65       32.66     98.27 o 
  -3  12  14        6.77       66.20     58.09 o 
  -2  12  14        2.61       70.62     80.11 o 
  -1  12  14       67.33       91.20     90.23 o 
   0  12  14        0.88       31.29     44.21 o 
  -9   1  15       86.29      123.35     41.28 o 
  -8   1  15        4.10      -15.53     18.58 o 
  -7   1  15      164.16      163.42     27.27 o 
  -6   1  15      142.64      173.60     25.90 o 
  -5   1  15      214.23      272.66     28.29 o 
  -4   1  15      111.06      110.97     22.95 o 
  -3   1  15      127.90      153.22     21.99 o 
  -2   1  15       99.92      112.76     22.46 o 
  -1   1  15        7.34       14.01     11.59 o 
   0   1  15      187.45      217.07     19.02 o 
   1   1  15        3.84       10.97     16.48 o 
   2   1  15      160.73      151.42     25.44 o 
   3   1  15      151.07      191.12     41.86 o 
   4   1  15      140.01      133.29     41.02 o 
   5   1  15       39.65        4.91     33.32 o 
  -9   2  15       18.26       13.06     27.52 o 
  -8   2  15      118.29      134.21     38.68 o 
  -7   2  15        3.90       -6.16     24.42 o 
  -6   2  15       66.76        2.40     22.67 o 
  -5   2  15      225.26      212.37     26.14 o 
  -4   2  15      413.24      409.62     30.91 o 
  -3   2  15      234.86      216.40     27.02 o 
  -2   2  15        3.13       13.99     12.04 o 
  -1   2  15       20.31       33.75     13.23 o 
   0   2  15      269.67      330.13     25.21 o 
   1   2  15      595.73      634.56     36.26 o 
   2   2  15       16.74       23.99     19.76 o 
   3   2  15       25.21       18.72     27.65 o 
   4   2  15        3.57      -26.42     27.72 o 
   5   2  15       12.67        6.36     34.47 o 
  -9   3  15        0.19      -26.31     26.31 o 
  -8   3  15        2.02      -19.24     19.34 o 
  -7   3  15        7.94       11.22     15.86 o 
  -6   3  15       10.42        8.20     15.56 o 
  -5   3  15       35.71       18.65     20.25 o 
  -4   3  15        1.31        9.43     14.15 o 
  -3   3  15       43.00       31.15     18.65 o 
  -2   3  15      252.64      288.08     27.77 o 
  -1   3  15      256.13      243.76     22.23 o 
   0   3  15       41.65       49.26     29.67 o 
   1   3  15      202.04      242.03     60.54 o 
   2   3  15       10.97       15.20     19.33 o 
   3   3  15       54.26       46.98     23.24 o 
   4   3  15        6.26       -1.65     42.70 o 
   5   3  15        6.38       -6.70     34.34 o 
  -8   4  15      108.23       93.16     25.19 o 
  -7   4  15       43.72       22.92     25.43 o 
  -6   4  15       10.48       13.28     15.15 o 
  -5   4  15       81.32       96.51     21.17 o 
  -4   4  15      374.73      418.22     38.62 o 
  -3   4  15      232.95      241.37     40.48 o 
  -2   4  15      188.78      217.38     22.01 o 
  -1   4  15      115.65      103.80     18.58 o 
   0   4  15      491.20      577.23     76.72 o 
   1   4  15      574.46      614.61     42.95 o 
   2   4  15       14.86       41.67     58.89 o 
   3   4  15      105.21       65.59     29.70 o 
   4   4  15       82.90       55.72     37.44 o 
   5   4  15       45.65       64.11     43.41 o 
  -8   5  15        0.04      -13.81     27.08 o 
  -7   5  15       21.48        2.84     39.89 o 
  -6   5  15        0.23       -0.13     14.85 o 
  -5   5  15        6.08        8.69     20.90 o 
  -4   5  15       13.60       -0.06     12.96 o 
  -3   5  15        2.83       -6.33     12.19 o 
  -2   5  15       69.70       71.66     24.20 o 
  -1   5  15      300.36      363.27     61.75 o 
   0   5  15       10.41       15.17     23.68 o 
   1   5  15       64.02      105.75     53.57 o 
   2   5  15       46.26      100.00     91.32 o 
   3   5  15        4.24       10.55     25.36 o 
   4   5  15        3.40      -11.07     25.82 o 
  -8   6  15       51.44       24.93     19.41 o 
  -7   6  15       34.94       22.10     18.60 o 
  -6   6  15        1.46        4.51     14.99 o 
  -5   6  15       70.44       74.30     26.17 o 
  -4   6  15        4.51        6.21     14.48 o 
  -3   6  15       24.95       19.53     13.92 o 
  -2   6  15        2.29       -6.19     17.73 o 
  -1   6  15        8.55       -6.92     15.57 o 
   0   6  15       78.95      114.25     27.97 o 
   1   6  15       65.59      107.75     54.01 o 
   2   6  15       28.52       97.03     94.43 o 
   3   6  15       16.55      -20.65     26.08 o 
   4   6  15        4.67      -27.80     27.80 o 
  -8   7  15       12.74      -25.04     45.72 o 
  -7   7  15       58.45       38.88     23.68 o 
  -6   7  15      129.46      167.67     24.66 o 
  -5   7  15       29.33       37.47     24.18 o 
  -4   7  15        2.07       26.17     15.17 o 
  -3   7  15        1.39       -2.20     24.54 o 
  -2   7  15      204.87      221.54     65.55 o 
  -1   7  15      120.62      201.54     45.27 o 
   0   7  15       18.76       61.86     48.06 o 
   1   7  15        5.12       29.58     70.67 o 
   2   7  15       26.52      127.54     85.25 o 
   3   7  15        2.04      -25.42     25.42 o 
   4   7  15       14.54      -26.87     36.57 o 
  -7   8  15        3.60        1.43     17.72 o 
  -6   8  15        1.76       10.97     15.93 o 
  -5   8  15        8.55       13.12     30.37 o 
  -4   8  15        0.32       -7.23     30.90 o 
  -3   8  15        0.07        6.67     24.96 o 
  -2   8  15       20.73       44.92     39.24 o 
  -1   8  15       21.72       53.46     63.25 o 
   0   8  15        0.46        6.81     62.27 o 
   1   8  15        0.01       92.50     98.02 o 
   2   8  15        6.93      145.77    118.54 o 
   3   8  15        9.66       33.07     45.36 o 
  -6   9  15       45.56       75.35     67.58 o 
  -5   9  15       14.34       39.87     38.57 o 
  -4   9  15       15.57       33.52     50.03 o 
  -3   9  15        3.93       28.64     74.74 o 
  -2   9  15       70.26      170.66     99.79 o 
   0   9  15       81.95       87.04     33.98 o 
   1   9  15       16.55       21.28     72.81 o 
   2   9  15       10.86       85.37    108.08 o 
  -6  10  15        1.93       14.71     49.63 o 
  -5  10  15       55.54       91.52     62.63 o 
  -4  10  15       41.08      108.26     66.69 o 
  -3  10  15       16.38       74.71     82.81 o 
  -2  10  15        3.76       57.47     81.11 o 
  -1  10  15        5.38       72.52    110.34 o 
   0  10  15      100.90      186.67    115.54 o 
   1  10  15      227.38      289.89     50.24 o 
   2  10  15        3.45       10.33     33.27 o 
  -5  11  15       16.33       11.45     42.29 o 
  -4  11  15       18.34       44.65     67.49 o 
  -3  11  15        1.00       85.34    102.53 o 
  -2  11  15       55.68      116.74     81.26 o 
  -1  11  15       41.45      121.84    105.98 o 
   1  11  15        3.59       60.45     70.86 o 
  -2  12  15       13.27       50.87     74.77 o 
  -1  12  15        5.94        8.62     52.79 o 
  -8   0  16       59.02       33.73     27.90 o 
  -7   0  16       88.55      130.10     36.43 o 
  -6   0  16       62.81       54.73     29.46 o 
  -5   0  16       38.44       12.97     20.18 o 
  -4   0  16      293.86      336.95     49.11 o 
  -3   0  16      122.05      106.48     29.86 o 
  -2   0  16      553.07      528.11     46.41 o 
  -1   0  16      175.16      132.66     40.40 o 
   0   0  16      545.10      529.16     38.24 o 
   1   0  16      520.69      552.13     43.01 o 
   2   0  16       67.65      111.41     49.19 o 
   3   0  16       24.94        0.59     35.87 o 
   4   0  16        2.97      -15.34     41.28 o 
   5   0  16        1.92      -10.02     51.89 o 
  -8   1  16        0.10       -9.84     16.95 o 
  -7   1  16        6.25       -1.76     16.38 o 
  -6   1  16       89.32       57.14     34.51 o 
  -5   1  16      102.89       36.88     15.03 o 
  -4   1  16       21.33        3.42     15.21 o 
  -3   1  16      112.26      109.14     21.00 o 
  -2   1  16        2.33       21.42     14.55 o 
  -1   1  16      198.10      210.16     34.89 o 
   0   1  16        6.76       10.26     12.73 o 
   1   1  16       26.01       20.97     17.14 o 
   2   1  16       10.07        8.20     25.06 o 
   3   1  16       25.61       45.91     35.62 o 
   4   1  16       30.29        8.02     30.33 o 
  -8   2  16        0.62      -18.30     28.96 o 
  -7   2  16       38.52       28.40     26.03 o 
  -6   2  16       75.55       83.54     21.65 o 
  -5   2  16       10.36       20.31     15.61 o 
  -4   2  16      149.83      193.65     49.24 o 
  -3   2  16      269.04      248.97     27.18 o 
  -2   2  16       10.68       30.81     18.95 o 
  -1   2  16       76.95       87.13     19.91 o 
   0   2  16        0.33       20.40     33.20 o 
   1   2  16       34.24        7.84     34.58 o 
   2   2  16       79.55       79.21     24.27 o 
   3   2  16        7.70      -25.69     25.69 o 
   4   2  16        0.03      -16.20     28.05 o 
  -8   3  16        5.67      -15.75     34.67 o 
  -7   3  16        1.08       -8.61     16.16 o 
  -6   3  16      229.78      268.18     31.02 o 
  -5   3  16      466.58      513.61     36.74 o 
  -4   3  16       54.03       68.13     19.56 o 
  -3   3  16       19.72       29.57     18.94 o 
  -2   3  16       56.41       81.27     19.58 o 
  -1   3  16       56.62       92.58     24.32 o 
   0   3  16      174.83      217.23     36.84 o 
   1   3  16      169.37      193.51     47.56 o 
   2   3  16        5.12       -2.35     20.10 o 
   3   3  16      150.31      122.70     53.20 o 
   4   3  16      124.36      143.51     60.39 o 
  -8   4  16        3.02      -11.00     25.49 o 
  -7   4  16        9.01       -8.76     28.88 o 
  -6   4  16        6.10       10.47     16.00 o 
  -5   4  16       64.27       50.65     18.23 o 
  -4   4  16       17.90       10.58     14.66 o 
  -3   4  16        5.19        8.89     11.38 o 
  -2   4  16       24.26        6.20     26.17 o 
  -1   4  16        0.02        6.29     37.58 o 
   0   4  16       13.52       48.53     42.83 o 
   1   4  16        0.05       58.25     73.56 o 
   2   4  16       54.73       60.04     28.54 o 
   3   4  16        7.80        8.74     26.82 o 
   4   4  16        8.16      -25.51     39.01 o 
  -8   5  16       34.99       24.02     19.91 o 
  -7   5  16       16.19       16.56     18.37 o 
  -6   5  16      146.10      151.49     26.02 o 
  -5   5  16       77.58       70.71     22.52 o 
  -4   5  16       97.27       99.15     33.67 o 
  -3   5  16       28.03       26.91     26.21 o 
  -2   5  16      212.69      246.74     74.38 o 
  -1   5  16      197.81      243.94     57.94 o 
   0   5  16      203.49      302.29     79.05 o 
   1   5  16       90.21      108.82     64.65 o 
   2   5  16        0.42       24.45     37.36 o 
   3   5  16       92.22       75.83     42.92 o 
   4   5  16      114.42      100.77     59.67 o 
  -7   6  16       87.35       96.35     25.23 o 
  -6   6  16        9.87        0.26     17.34 o 
  -5   6  16        4.30        6.68     17.26 o 
  -4   6  16       90.10       82.66     25.56 o 
  -3   6  16      147.00      160.33     40.80 o 
  -2   6  16        9.62       56.30     32.06 o 
  -1   6  16        7.07       51.76     38.19 o 
   0   6  16       35.40       74.86     76.75 o 
   1   6  16       53.45       23.33     31.95 o 
   3   6  16        3.36        7.11     28.08 o 
  -7   7  16        4.54        0.20     25.44 o 
  -6   7  16        1.30       -7.96     15.49 o 
  -5   7  16       30.16       23.42     26.32 o 
  -4   7  16        0.97        8.09     32.91 o 
  -3   7  16        0.10        9.40     29.48 o 
  -2   7  16        1.09        5.72     54.25 o 
  -1   7  16        5.52       44.45     56.78 o 
   0   7  16       22.56       69.66     68.97 o 
   1   7  16       19.59       17.20     41.81 o 
   2   7  16       29.55       10.33     40.69 o 
   3   7  16       15.43       -4.42     30.74 o 
  -6   8  16       23.35       22.53     27.27 o 
  -5   8  16        4.32       10.48     36.62 o 
  -4   8  16      151.70      181.17     51.32 o 
  -3   8  16       68.33      160.69     76.24 o 
  -2   8  16       42.29       95.88     41.19 o 
  -1   8  16        0.57       82.60     84.31 o 
   0   8  16        4.09       66.44     84.98 o 
   1   8  16      123.46      126.16     38.86 o 
   2   8  16       67.51       76.79     38.25 o 
  -6   9  16        0.25       22.67     44.01 o 
  -5   9  16       22.81       37.77     52.81 o 
  -4   9  16        0.05       -4.32     35.30 o 
  -3   9  16        1.63       60.02    105.27 o 
  -2   9  16       19.60       96.19     95.28 o 
  -1   9  16       15.72       75.15     74.75 o 
   0   9  16        0.14       93.73    116.06 o 
   1   9  16        0.04       89.37    122.84 o 
  -5  10  16        0.01       93.78    103.52 o 
  -4  10  16        3.56       72.83     85.50 o 
  -3  10  16       46.69       90.34     82.52 o 
  -2  10  16        8.29       98.36    136.58 o 
   0  10  16        6.12       44.09     96.30 o 
   1  10  16        2.33       10.45     46.54 o 
  -3  11  16        0.01       77.40    128.12 o 
  -2  11  16       22.39       63.44     91.16 o 
  -1  11  16       41.50       -2.22     33.65 o 
  -8   1  17       48.05       61.17     25.88 o 
  -7   1  17       36.77       32.15     20.86 o 
  -6   1  17       82.13       72.47     30.99 o 
  -5   1  17       52.15       26.47     14.34 o 
  -4   1  17      285.03      308.03     30.24 o 
  -3   1  17      113.73      100.64     20.26 o 
  -2   1  17       93.38       76.33     20.10 o 
  -1   1  17      153.26      162.85     27.07 o 
   0   1  17      145.83      151.13     26.82 o 
   1   1  17      152.96      176.94     32.88 o 
   2   1  17        2.22      -19.79     33.79 o 
   3   1  17       29.19       -1.71     29.92 o 
   4   1  17       34.19       27.64     35.86 o 
  -8   2  17       46.35       16.93     21.01 o 
  -7   2  17       69.49       42.64     22.67 o 
  -6   2  17        1.20       -0.26     16.66 o 
  -5   2  17       53.96       45.08     17.25 o 
  -4   2  17       11.41        5.19     27.58 o 
  -3   2  17      181.40      173.89     24.60 o 
  -2   2  17       93.30      122.15     21.59 o 
  -1   2  17       14.30       17.65     18.20 o 
   0   2  17       11.21       14.67     38.29 o 
   1   2  17      103.02       87.51     40.02 o 
   2   2  17      163.83      195.22     61.13 o 
   3   2  17       12.54        9.74     41.75 o 
   4   2  17       13.66      -19.75     34.36 o 
  -8   3  17        0.03      -28.64     28.64 o 
  -7   3  17        5.53       -8.77     23.10 o 
  -6   3  17       14.36       29.79     19.28 o 
  -5   3  17       14.28        9.60     31.37 o 
  -4   3  17        0.22       -4.82     22.43 o 
  -3   3  17        3.89       -1.95     18.04 o 
  -2   3  17        1.38       -0.75     15.21 o 
  -1   3  17       15.40       31.02     19.95 o 
   0   3  17       23.44       55.42     82.61 o 
   1   3  17        3.31       -4.98     22.33 o 
   2   3  17        0.02      -19.15     24.50 o 
   3   3  17        3.66       17.73     43.12 o 
  -7   4  17       75.08       91.21     26.22 o 
  -6   4  17       30.25       41.69     25.86 o 
  -5   4  17        8.97       16.53     17.97 o 
  -4   4  17        9.30      -15.11     39.89 o 
  -3   4  17      241.55      292.79     81.41 o 
  -2   4  17      195.17      247.20     45.92 o 
  -1   4  17       65.18      132.88     65.97 o 
   0   4  17        0.37       10.53     69.74 o 
   1   4  17       56.91       67.32     30.42 o 
   2   4  17       22.45      -12.57     54.29 o 
   3   4  17        1.01        0.31     41.10 o 
  -7   5  17        0.39       -7.93     22.07 o 
  -6   5  17       40.66       26.90     19.55 o 
  -5   5  17       28.90       48.84     22.60 o 
  -4   5  17       26.41       18.49     41.19 o 
  -3   5  17        5.30        6.44     14.92 o 
  -2   5  17       32.41       79.67     38.86 o 
  -1   5  17       52.49       79.97     76.41 o 
   0   5  17       59.65      143.76     87.11 o 
   2   5  17       15.12       11.05     28.87 o 
   3   5  17        0.71       -8.65     29.01 o 
  -7   6  17        3.46      -24.55     24.55 o 
  -6   6  17       14.03        5.83     19.04 o 
  -5   6  17       37.18       30.06     18.88 o 
  -4   6  17        1.03       24.52     41.92 o 
  -3   6  17       42.12       32.53     41.68 o 
  -2   6  17      140.76      131.10    126.03 o 
  -1   6  17       98.99      109.59     33.55 o 
   0   6  17        0.09      -30.58     30.58 o 
   1   6  17       10.72      -21.49     25.37 o 
   2   6  17       43.17       44.33     35.76 o 
   3   6  17       35.82       77.56     60.32 o 
  -6   7  17       10.33       29.96     36.82 o 
  -5   7  17       67.29       73.69     58.08 o 
  -4   7  17       62.59      100.09     55.77 o 
  -3   7  17       13.44       59.83     62.83 o 
  -2   7  17        0.56       39.65     60.01 o 
  -1   7  17      132.85       55.34     61.15 o 
   0   7  17      171.96      151.94     49.37 o 
  -6   8  17        0.70      -25.20     27.22 o 
  -5   8  17        0.57        9.46     45.66 o 
  -4   8  17        1.90       13.85     71.27 o 
  -3   8  17        1.55      166.02    193.30 o 
  -2   8  17        8.44       16.06     27.74 o 
  -1   8  17        0.22      146.77    145.79 o 
   0   8  17       12.55      -17.32     32.28 o 
   1   8  17        6.15        5.29     39.04 o 
  -5   9  17       71.43      170.30     77.07 o 
  -4   9  17       44.86       61.46    107.41 o 
  -3   9  17       13.58      132.84    123.93 o 
  -2   9  17       18.30       -1.74     30.84 o 
  -1   9  17       30.27       88.24    106.14 o 
   0   9  17        2.18       35.25     51.15 o 
  -3  10  17      117.31      300.60    125.59 o 
  -2  10  17       53.41      240.31    183.53 o 
  -1  10  17       11.19      -16.82     29.91 o 
  -7   0  18       48.02       14.86     73.87 o 
  -6   0  18      301.67      200.89     40.26 o 
  -5   0  18       83.92       75.05     32.18 o 
  -4   0  18       84.00       46.84     33.51 o 
  -3   0  18      162.66      105.46     31.13 o 
  -2   0  18       28.44       16.00     22.36 o 
  -1   0  18      190.58      250.16     38.56 o 
   0   0  18       38.94       27.28     27.59 o 
   3   0  18       38.26       27.38     48.00 o 
  -7   1  18       42.55       30.03     20.06 o 
  -6   1  18        1.63        2.86     16.81 o 
  -5   1  18       66.18       33.57     18.45 o 
  -4   1  18       75.66       57.74     20.12 o 
  -3   1  18      107.17       70.89     20.04 o 
  -2   1  18        0.11       -3.66     14.48 o 
  -1   1  18       15.17       -7.84     15.55 o 
   0   1  18       35.10       46.32     31.61 o 
   2   1  18        8.36       16.49     40.94 o 
   3   1  18        3.38      -37.21     37.21 o 
  -7   2  18       70.15       22.61     35.75 o 
  -6   2  18       80.04       87.04     24.53 o 
  -5   2  18       32.46       32.19     16.89 o 
  -4   2  18        1.77       -4.66     14.94 o 
  -3   2  18        4.21       -0.35     13.84 o 
  -2   2  18      292.13      264.53     36.47 o 
  -1   2  18      102.05      149.26     50.38 o 
   0   2  18       20.69       14.50     27.66 o 
   1   2  18       23.62      -16.24     21.29 o 
   2   2  18       13.97       -0.09     39.60 o 
   3   2  18        9.08      -21.78     41.50 o 
  -7   3  18       56.48       37.50     22.09 o 
  -6   3  18        0.68       -9.84     16.17 o 
  -5   3  18      203.03      233.44     42.56 o 
  -4   3  18       77.35       85.43     27.77 o 
  -3   3  18       24.99       26.65     19.19 o 
  -2   3  18       17.78       20.12     47.74 o 
  -1   3  18       34.49       51.84     63.65 o 
   0   3  18      281.60      306.43     41.74 o 
   1   3  18       82.07      102.74     32.61 o 
   2   3  18       11.75        2.05     43.18 o 
   3   3  18        2.81      -35.99     38.23 o 
  -7   4  18        0.41       -5.36     20.93 o 
  -6   4  18       12.56       19.25     30.25 o 
  -5   4  18        0.77       23.20     18.05 o 
  -4   4  18        0.09        9.14     30.92 o 
  -3   4  18       18.72       26.47     50.83 o 
  -2   4  18        2.37       41.24     62.56 o 
  -1   4  18       10.99       40.44     52.17 o 
   0   4  18        8.64      121.40    127.78 o 
   1   4  18       13.45       -5.70     24.56 o 
   2   4  18        9.70      -24.94     24.94 o 
  -6   5  18        1.93        1.47     19.80 o 
  -5   5  18      153.17      124.10     26.15 o 
  -4   5  18       53.19       14.21     19.34 o 
  -3   5  18        7.91        9.58     61.57 o 
  -2   5  18        0.45       15.67     67.02 o 
  -1   5  18        0.16       85.68    103.72 o 
   0   5  18       22.43       13.72     42.19 o 
   2   5  18        1.33       -3.35     27.10 o 
  -6   6  18       42.39       47.96     22.86 o 
  -5   6  18        3.06       18.51     22.87 o 
  -4   6  18        1.31        9.79     63.05 o 
  -3   6  18        4.62       40.61     88.90 o 
  -2   6  18       66.99      126.52     91.84 o 
  -1   6  18       43.45      134.69    110.27 o 
   0   6  18        9.12       24.21     27.26 o 
   2   6  18       18.28        0.19     47.97 o 
  -5   7  18        0.15       -6.95     34.96 o 
  -4   7  18       15.53       50.41     81.68 o 
  -2   7  18       15.00      127.17    104.28 o 
  -1   7  18       23.62       76.69     97.57 o 
   0   7  18        0.64       -0.37     43.37 o 
  -4   8  18        1.79       48.90    110.03 o 
  -3   8  18       19.45       77.36     91.88 o 
  -2   8  18       37.29      123.56     94.61 o 
  -1   8  18       93.40      152.32     70.31 o 
   0   8  18        1.75      -26.04     29.83 o 
  -3   9  18        0.02       20.84     53.51 o 
  -2   9  18        1.64       14.75     50.74 o 
  -7   1  19       58.64       39.76     33.01 o 
  -6   1  19        9.93      -19.33     24.67 o 
  -5   1  19        0.19      -14.97     21.14 o 
  -4   1  19       63.74       54.51     20.39 o 
  -3   1  19      306.84      288.10     31.05 o 
  -2   1  19       30.40       76.78     21.71 o 
  -1   1  19       43.27       55.10     71.74 o 
   0   1  19       29.75        0.09     32.42 o 
  -6   2  19       11.78      -11.72     18.95 o 
  -5   2  19        3.69       -0.80     14.77 o 
  -4   2  19       17.04        1.12     16.41 o 
  -3   2  19        0.30        8.31     16.79 o 
  -2   2  19      181.83      211.20     28.62 o 
  -1   2  19       52.85       92.23     44.27 o 
   0   2  19        6.19       -2.15     28.93 o 
   2   2  19        6.04      -18.95     43.18 o 
  -6   3  19        3.69      -17.31     17.31 o 
  -5   3  19       19.15       24.62     18.42 o 
  -4   3  19       34.94       24.47     28.18 o 
  -3   3  19       20.04       12.41     18.86 o 
  -2   3  19       11.90       36.51     54.97 o 
  -1   3  19        7.88      -25.79     25.79 o 
   0   3  19        0.05      -14.00     32.70 o 
   1   3  19        2.96       -7.48     25.73 o 
  -6   4  19        9.92        8.84     20.86 o 
  -5   4  19       40.21       41.47     19.64 o 
  -4   4  19       70.44       53.28     20.66 o 
  -3   4  19       11.50       30.88     19.71 o 
  -2   4  19       82.03      165.04    150.85 o 
  -1   4  19       92.01      422.51     97.53 o 
   1   4  19       23.80       -0.66     27.16 o 
  -5   5  19        2.19       14.70     19.91 o 
  -4   5  19       78.43       81.06     29.18 o 
  -3   5  19       10.34      365.17    120.83 o 
  -2   5  19        8.39      305.66     93.08 o 
  -1   5  19       12.99       85.64     81.63 o 
   1   5  19        2.99      -19.44     27.70 o 
  -5   6  19        7.91       13.06     22.89 o 
  -3   6  19        0.13      331.26    110.50 o 
  -2   6  19       32.51      299.00    272.81 o 
  -1   6  19       19.53       -7.56     27.92 o 
   0   6  19        8.52        9.13     30.24 o 
  -4   7  19      162.70      171.54     53.98 o 
  -3   7  19      104.31      245.69    167.16 o 
  -2   7  19       11.82      178.96    213.92 o 
  -5   0  20        5.29      -10.85     25.81 o 
  -4   0  20        1.38        5.81     27.21 o 
  -3   0  20       12.02       36.02     28.55 o 
  -2   0  20        0.61       -4.24     30.66 o 
  -1   0  20       58.16       30.18     30.49 o 
  -5   1  20        0.18       -7.15     18.63 o 
  -4   1  20        4.09       16.42     27.48 o 
  -3   1  20       93.93      116.94     25.95 o 
  -2   1  20       27.68        6.16     50.51 o 
  -1   1  20        4.73       25.29     31.67 o 
  -5   2  20       52.05       25.70     20.76 o 
  -4   2  20        2.94       -1.19     17.65 o 
  -3   2  20       11.22       -6.03     16.91 o 
  -2   2  20       27.15       59.93     58.95 o 
  -1   2  20        1.10       -1.28     30.08 o 
   0   2  20       59.26       24.83     35.62 o 
  -5   3  20        3.81       -5.17     34.22 o 
  -4   3  20      203.37      190.54     29.89 o 
  -3   3  20       60.38       99.21     49.01 o 
  -2   3  20       22.01       19.73     73.14 o 
  -1   3  20       24.39       46.20     37.89 o 
   0   3  20        7.07      -20.19     31.45 o 
  -4   4  20        1.78      -10.48     30.73 o 
  -3   4  20        4.70       39.03     35.14 o 
  -2   4  20        0.23       88.41    160.78 o 
  -1   4  20        2.16       15.35    149.66 o 
  -3   5  20       34.70      567.64    150.98 o 
  -2   5  20       78.58      585.72    134.80 o 
  -1   5  20        3.96       -5.04     36.80 o 
  -3   1  21      110.82      155.20     28.25 o 
  -2   1  21      136.18      118.31     37.28 o 
  -3   2  21       14.16       -7.09     27.38 o 
                                                 
